# Supplementary material for: Inferring the Minimal Genome of Mesoplasma florum by Comparative Genomics and Transposon Mutagenesis
Source: mSystems. 2018 Apr 10;3(3):e00198-17. doi: 10.1128/mSystems.00198-17 (PMC5893858; doi:10.1128/mSystems.00198-17)
Supplement: DATA SET S1 [file sys003182220sd1.xlsx]

## Sheet: M. florum L1 genes
NCBI name	NCBI start	NCBI end	RAST start	RAST end	RAST size	RAST name	COGs	Number of COGs	Conservation	Essentiality	JCVI-syn3.0	Tag	Transposon miss probability	RAST function	Conserved domains
mfl001	1	1332	1	1332	1332	peg.1	L	1	C	E	present	C-E-1	0.00898769	Chromosomal replication initiator protein DnaA	dnaA
mfl002	1560	2681	1560	2681	1122	peg.2	L	1	C	E	present	C-E-1	0.0188917	DNA polymerase III beta subunit (EC 2.7.7.7)	beta_clamp
mfl003	2708	3682	2708	3682	975	peg.3	D	1	C	NE	absent	C-NE-0	0.0317766	Rod shape-determining protein MreB	NBD_sugar-kinase_HSP70_actin superfamily
mfl004	3751	4278	3751	4278	528	peg.4	H	1	C	NE	present	C-NE-1	0.154466	Ribonuclease M5 (EC 3.1.26.8)	DUF4093 superfamily
mfl005	4280	5083	4280	5083	804	peg.5	J	1	C	NE	present	C-NE-1	0.0581855	SSU rRNA (adenine(1518)-N(6)/adenine(1519)-N(6))-dimethyltransferase (EC 2.1.1.182)	ksgA
mfl006	5302	7209	5302	7209	1908	peg.6	L	1	C	E	present	C-E-1	0.00117149	DNA gyrase subunit B (EC 5.99.1.3)	gyrB
mfl007	7236	9713	7236	9713	2478	peg.7	EL	2	C	NE	present	C-NE-1	0.000155972	DNA gyrase subunit A (EC 5.99.1.3)	PRK05560
mfl008	9837	12362	9837	12362	2526	peg.8	G	1	NC	NE	absent	NC-NE-0	0.000131615	PTS system, sucrose-specific IIA component (EC 2.7.1.69) / PTS system, sucrose-specific IIB component (EC 2.7.1.69) / PTS system, sucrose-specific IIC component (EC 2.7.1.69) / domain of unknown function	PTS_IIB_glc superfamily;PTS_EIIA_1;Spc7 superfamily
mfl009	12376	13839	12376	13839	1464	peg.9	G	1	NC	NE	absent	NC-NE-0	0.00563451	6-phospho-beta-glucosidase (EC 3.2.1.86)	BglB
mfl010	13898	14632	13898	14632	735	peg.10	0	0	NC	NE	absent	NC-NE-0	0.074271	hypothetical protein	HTH_6 superfamily
mfl011	14854	16248	14854	16248	1395	peg.11	G	1	NC	NE	absent	NC-NE-0	0.00719219	Beta-glucosidase (EC 3.2.1.21); 6-phospho-beta-glucosidase (EC 3.2.1.86)	BglB
mfl012	16264	17718	16264	17718	1455	peg.12	G	1	NC	NE	absent	NC-NE-0	0.00581678	6-phospho-beta-glucosidase (EC 3.2.1.86)	BglB
mfl013	17728	18645	17728	18645	918	peg.13	0	0	NC	NE	present	NC-NE-1	0.0388755	N-acetylmannosamine kinase (EC 2.7.1.60)	NagC
mfl014	18681	20039	18681	20039	1359	peg.14	J	1	C	NE	present	C-NE-1	0.00816898	GTPase and tRNA-U34 5-formylation enzyme TrmE	trmE
mfl015	20111	21676	20111	21676	1566	peg.15	R	1	C	NE	present	C-NE-1	0.00392784	Arginine/ornithine antiporter ArcD	YfcC
mfl016	21759	23372	21759	23372	1614	peg.16	E	1	C	NE	present	C-NE-1	0.00331445	Amino acid permease	AA_permease_2
mfl017	23458	24726	23458	24726	1269	peg.17	J	1	C	E	present	C-E-1	0.0112314	Seryl-tRNA synthetase (EC 6.1.1.11)	PRK05431
mfl018	24875	25738	24875	25738	864	peg.18	O	1	C	E	absent	C-E-0	0.0470583	Chaperonin (heat shock protein 33)	HSP33
mfl019	25861	27675	25861	27675	1815	peg.19	MV	2	C	NE	absent	C-NE-0	0.00162785	ABC transporter, ATP-binding protein	ABC_MJ0796_LolCDE_FtsE;Neuromodulin_N superfamily
mfl020	27767	29887	27767	29887	2121	peg.20	0	0	C	NE	absent	C-NE-0	0.000551451	hypothetical protein	Periplasmic_Binding_Protein_Type_2 superfamily
mfl021	30126	30965	30126	30965	840	peg.21	0	0	NC	NE	absent	NC-NE-0	0.051228	hypothetical protein
mfl022	31149	31826	31149	31826	678	peg.22	0	0	NC	NE	absent	NC-NE-0	0.0908633	hypothetical protein
mfl023	32116	34194	32116	34194	2079	peg.23	0	0	NC	NE	absent	NC-NE-0	0.000639781	hypothetical protein	Periplasmic_Binding_Protein_Type_2 superfamily
mfl024	34226	36583	34226	36583	2358	peg.24	0	0	C	NE	absent	C-NE-0	0.000238454	Putrescine transport ATP-binding protein PotA (TC 3.A.1.11.1)	MalK;V_ATPase_I superfamily
mfl025	36576	37565	36576	37565	990	peg.25	G	1	C	NE	absent	C-NE-0	0.0301344	N-Acetyl-D-glucosamine ABC transport system, permease protein	UgpA
mfl026	37574	38899	37574	38899	1326	peg.26	GOR	3	C	NE	absent	C-NE-0	0.00918049	Maltose/maltodextrin ABC transporter, permease protein MalG	UgpE
mfl027	38899	40035	38899	40035	1137	peg.27	0	0	NC	NE	absent	NC-NE-0	0.0179154	competence protein ComEC	metallo-hydrolase-like_MBL-fold superfamily
mfl028	40145	40462	40145	40462	318	peg.28	0	0	C	NE	absent	C-NE-0	0.324681	hypothetical protein	DUF1904 superfamily
mfl029	40465	41442	40465	41442	978	peg.29	J	1	C	NE	present	C-NE-1	0.0314411	tRNA dihydrouridine synthase B (EC 1.-.-.-)	Dus superfamily
mfl030	41444	42943	41444	42943	1500	peg.30	J	1	C	E	present	C-E-1	0.00496077	Lysyl-tRNA synthetase (class II) (EC 6.1.1.6)	lysS
mfl031	42979	43698	42979	43698	720	peg.31	G	1	C	NE	present	C-NE-1	0.0783184	Glucosamine-6-phosphate deaminase (EC 3.5.99.6)	SugarP_isomerase superfamily
mfl032	43810	44535	43810	44535	726	peg.32	0	0	NC	NE	absent	NC-NE-0	0.0766736	hypothetical protein	HTH_6 superfamily
mfl033	44649	47225	44649	47225	2577	peg.33	G	1	NC	NE	absent	NC-NE-0	0.000109889	PTS system, sucrose-specific IIA component (EC 2.7.1.69) / PTS system, sucrose-specific IIB component (EC 2.7.1.69) / PTS system, sucrose-specific IIC component (EC 2.7.1.69) / domain of unknown function	PTS_IIB_glc superfamily;PTS_EIIA_1;aro_clust_Mycop superfamily
mfl034	47227	48678	47227	48678	1452	peg.34	G	1	NC	NE	absent	NC-NE-0	0.00587884	6-phospho-beta-glucosidase (EC 3.2.1.86)	BglB
mfl035	48712	49365	48712	49365	654	peg.35	0	0	C	NE	absent	C-NE-0	0.0989144	Substrate-specific component ThiT of thiamin ECF transporter	Thia_YuaJ
mfl036	49572	51101	49572	51101	1530	peg.36	J	1	C	E	present	C-E-1	0.00446129	Methionyl-tRNA synthetase (EC 6.1.1.10)	PRK12267 superfamily
mfl037	51298	52656	51298	52656	1359	peg.37	CIOP	4	C	NE	absent	C-NE-0	0.00816898	NADH dehydrogenase (EC 1.6.99.3)	NirB superfamily
mfl038	52658	53662	52658	53662	1005	peg.38	H	1	C	NE	absent	C-NE-0	0.0285771	Lipoate-protein ligase A	Lip_prot_lig_C superfamily
mfl039	53676	54788	53676	54788	1113	peg.39	C	1	C	NE	absent	C-NE-0	0.0195028	Pyruvate dehydrogenase E1 component alpha subunit (EC 1.2.4.1)	PDH_E1_alph_x
mfl040	54788	55777	54788	55777	990	peg.40	C	1	C	NE	absent	C-NE-0	0.0301344	Pyruvate dehydrogenase E1 component beta subunit (EC 1.2.4.1)	AcoB
mfl041	55798	57066	55798	57066	1269	peg.41	CR	2	C	NE	present	C-NE-1	0.0112314	Dihydrolipoamide acetyltransferase component of pyruvate dehydrogenase complex (EC 2.3.1.12)	PRK11856
mfl042	57082	58890	57082	58890	1809	peg.42	C	1	C	NE	present	C-NE-1	0.00166277	Dihydrolipoamide dehydrogenase of pyruvate dehydrogenase complex (EC 1.8.1.4)	lipoamide_DH;E3_binding superfamily
mfl043	58892	59860	58892	59860	969	peg.43	CFR	3	C	NE	present	C-NE-1	0.0324582	Phosphate acetyltransferase (EC 2.3.1.8)	PTA_PTB superfamily
mfl044	59862	61052	59862	61052	1191	peg.44	CFRT	4	C	NE	present	C-NE-1	0.0148002	Acetate kinase (EC 2.7.2.1)	PRK00180
mfl045	61126	61926	61126	61926	801	peg.45	E	1	C	NE	absent	C-NE-0	0.0588062	Pyrroline-5-carboxylate reductase (EC 1.5.1.2)	P5CR_dimer superfamily
mfl046	61953	62552	61953	62552	600	peg.46	C	1	C	E	present	C-E-1	0.119735	FMN-dependent NADH-azoreductase	PRK01355
mfl047	62639	63439	62639	63439	801	peg.47	JNR	3	C	NE	absent	C-NE-0	0.0588062	Putative deoxyribonuclease YcfH	TatD_DNase
mfl048	63482	64273	63482	64273	792	peg.48	JNR	3	C	NE	absent	C-NE-0	0.0607086	Putative deoxyribonuclease YcfH	TatD_DNAse
mfl049	64526	64846	64526	64846	321	peg.49	0	0	C	E	absent	C-E-0	0.321253	hypothetical protein
mfl050	64863	65354	64863	65354	492	peg.50	CO	2	NC	NE	absent	NC-NE-0	0.175445	Peptide methionine sulfoxide reductase MsrA (EC 1.8.4.11)	PRK14054
mfl051	65344	65649	65344	65649	306	peg.51	0	0	C	NE	absent	C-NE-0	0.33876	Transcriptional regulator, HxlR family	HxlR
mfl052	65768	66367	65768	66367	600	peg.52	C	1	C	NE	absent	C-NE-0	0.119735	FMN-dependent NADH-azoreductase	FMN_red superfamily
mfl053	66405	67943	66405	67943	1539	peg.53	DJMRV	5	C	NE	absent	C-NE-0	0.00432149	COG0488: ATPase components of ABC transporters with duplicated ATPase domains	Uup
mfl054	68213	68800	68213	68800	588	peg.54	0	0	NC	NE	absent	NC-NE-0	0.124927	Conserved hypothetical prolipoprotein
mfl055	68965	69918	68965	69918	954	peg.55	L	1	C	NE	present	C-NE-1	0.034227	Probable 5'-3' exonuclease Bsu YpcP	53EXOc
mfl056	69977	70675	69977	70537	561	peg.56	0	0	C	NE	absent	C-NE-0	0.137447	FIG000605: protein co-occurring with transport systems (COG1739)	UPF0029
mfl057	70615	73446	70615	73446	2832	peg.57	U	1	C	NE	present	C-NE-1	4.45859e-05	Protein export cytoplasm protein SecA ATPase RNA helicase (TC 3.A.5.1.1)	secA
mfl058	73663	75510	73507	75510	2004	peg.58	L	1	C	NE	present	C-NE-1	0.000834169	Excinuclease ABC subunit B	PRK05298
mfl059	75510	78359	75510	78359	2850	peg.59	L	1	C	NE	present	C-NE-1	4.18354e-05	Excinuclease ABC subunit A	uvrA
mfl060	78343	79449	78343	79449	1107	peg.60	H	1	C	NE	present	C-NE-1	0.0199212	Dihydrofolate synthase (EC 6.3.2.12) @ Folylpolyglutamate synthase (EC 6.3.2.17)	FolC superfamily
mfl061	79465	80139	79465	80139	675	peg.61	0	0	C	NE	present	C-NE-1	0.0918327	Substrate-specific component FolT of folate ECF transporter	ECF_S_folT_fam
mfl062	80225	81157	80225	81157	933	peg.62	0	0	C	NE	present	C-NE-1	0.0368665	HPr kinase/phosphorylase (EC 2.7.1.-) (EC 2.7.4.-)	hpr-ser
mfl063	81165	82763	81165	82763	1599	peg.63	M	1	C	NE	present	C-NE-1	0.00349507	Prolipoprotein diacylglyceryl transferase and tran	LGT superfamily;DUF1410;
mfl064	82747	83682	82747	83682	936	peg.64	O	1	C	E	present	C-E-1	0.0364773	Thioredoxin reductase (EC 1.8.1.9)	Pyr_redox_2 superfamilyLGT superfamily
mfl065	83711	85105	83711	85105	1395	peg.65	CM	2	C	NE	present	C-NE-1	0.00719219	Prolipoprotein diacylglyceryl transferase (EC 2.4.99.-)	LGT superfamily
mfl066	85127	86080	85127	86080	954	peg.66	0	0	C	NE	present	C-NE-1	0.034227	FIG001886: Cytoplasmic hypothetical protein	HTH_WhiA superfamily
mfl067	86140	86376	86140	86376	237	peg.67	0	0	C	NE	absent	C-NE-0	0.432411	hypothetical protein	HTH_XRE
mfl068	86448	86714	86448	86714	267	peg.68	0	0	C	E	absent	C-E-0	0.388873	preprotein translocase, SecG subunit, putative
mfl069	86739	90299	86739	90299	3561	peg.69	V	1	C	NE	absent	C-NE-0	3.38247e-06	hypothetical protein	FtsX
mfl070	90315	91661	90315	91661	1347	peg.70	E	1	C	NE	present	C-NE-1	0.00852321	Cytosol aminopeptidase PepA (EC 3.4.11.1)	Peptidase_M17
mfl071	91753	93096	91753	93096	1344	peg.71	E	1	C	E	present	C-E-1	0.00861415	Cytosol aminopeptidase PepA (EC 3.4.11.1)	Peptidase_M17 superfamily
mfl072	93151	94500	93151	94500	1350	peg.72	E	1	C	NE	absent	C-NE-0	0.00843324	Cytosol aminopeptidase PepA (EC 3.4.11.1)	Peptidase_M17
mfl073	94551	95225	94551	95225	675	peg.73	0	0	C	E	absent	C-E-0	0.0918327	hypothetical protein
mfl074	95430	96719	95430	96719	1290	peg.74	F	1	C	NE	absent	C-NE-0	0.0104273	Adenylosuccinate synthetase (EC 6.3.4.4)	PRK01117
mfl075	96737	98035	96737	98035	1299	peg.75	F	1	C	NE	absent	C-NE-0	0.0101006	Adenylosuccinate lyase (EC 4.3.2.2)	Adenylsuccinate_lyase_1;ADSL_C
mfl076	98070	99113	98070	99113	1044	peg.76	EF	2	C	E	present	C-E-1	0.0248944	Ribose-phosphate pyrophosphokinase (EC 2.7.6.1)	PRK01259
mfl077	99130	99690	99130	99690	561	peg.77	JKR	3	C	E	present	C-E-1	0.137447	Peptidyl-tRNA hydrolase (EC 3.1.1.29)	PTH
mfl078	99704	100627	99704	100627	924	peg.78	JQR	3	C	E	absent	C-E-0	0.0380591	Methyltransferase	Methyltransf_25;SmtA
mfl079	100698	102107	100698	102107	1410	peg.79	0	0	NC	NE	absent	NC-NE-0	0.0068205	Conserved hypothetical prolipoprotein
			102230	102403	174	peg.80	0	0	NC	E	absent	NC-E-0	0.540361	hypothetical protein
mfl080	102862	103734	102862	103734	873	peg.81	J	1	C	E	absent	C-E-0	0.0455837	SSU ribosomal protein S6p / hypothetical protein	rpsF
mfl081	103797	104252	103797	104252	456	peg.82	L	1	C	E	present	C-E-1	0.199272	Single-stranded DNA-binding protein	SSB_OBF
mfl082	104279	104509	104279	104509	231	peg.83	JL	2	C	E	present	C-E-1	0.441687	SSU ribosomal protein S18p @ SSU ribosomal protein S18p, zinc-independent	rpsR
mfl083	104645	105088	104645	105088	444	peg.84	J	1	C	NE	present	C-NE-1	0.207913	LSU ribosomal protein L9p	rplI
mfl084	105090	106436	105090	106436	1347	peg.85	L	1	C	E	present	C-E-1	0.00852321	Replicative DNA helicase (EC 3.6.1.-)	DnaB
mfl085	106502	107935	106502	107935	1434	peg.86	0	0	C	E	absent	C-E-0	0.00626535	hypothetical protein
mfl086	108041	108958	108044	108958	915	peg.87	0	0	C	NE	present	C-NE-1	0.0392903	Substrate-specific component FolT of folate ECF transporter	PRK09609 superfamily
mfl087	108974	110299	108974	110299	1326	peg.88	J	1	C	E	present	C-E-1	0.00918049	Cysteinyl-tRNA synthetase (EC 6.1.1.16)	cysS
mfl088	110301	111029	110301	111029	729	peg.89	JP	2	C	E	present	C-E-1	0.0758642	23S rRNA (guanosine-2'-O-) -methyltransferase rlmB (EC 2.1.1.-)	SpoU
mfl089	111107	111271			N/A			0				--
mfl090	111271	111609	111271	111609	339	peg.90	0	0	C	E	absent	C-E-0	0.301435	Preprotein translocase subunit SecE (TC 3.A.5.1.1)	SecE
mfl091	111621	112250	111621	112250	630	peg.91	K	1	C	NE	present	C-NE-1	0.107679	Transcription antitermination protein NusG	NusG superfamily
mfl092	112385	114139	112385	114139	1755	peg.92	J	1	C	E	present	C-E-1	0.00201276	Ribonuclease J2 (endoribonuclease in RNA processing)	RnjA
mfl093	114152	114658	114152	114658	507	peg.93	0	0	C	NE	present	C-NE-1	0.166378	Hypothetical transmembrane protein	MotA_ExbB superfamily
mfl094	114737	116071	114737	116071	1335	peg.94	EP	2	C	E	present	C-E-1	0.00889281	Oligopeptide transport system permease protein OppB (TC 3.A.1.5.1)	DppB
mfl095	116087	117058	116087	117058	972	peg.95	EP	2	C	E	present	C-E-1	0.0321156	Oligopeptide transport system permease protein OppC (TC 3.A.1.5.1)	DppC
mfl096	117070	118638	117070	118638	1569	peg.96	EOP	3	C	E	present	C-E-1	0.00388638	Oligopeptide transport ATP-binding protein OppD (TC 3.A.1.5.1)	DppD;AAA superfamily
mfl097	118640	120493	118640	120493	1854	peg.97	EOP	3	C	E	present	C-E-1	0.00141807	Oligopeptide transport ATP-binding protein OppF (TC 3.A.1.5.1)	GsiA
mfl098	120496	123477	120496	123477	2982	peg.98	0	0	C	E	present	C-E-1	2.62272e-05	Oligopeptide ABC transporter, periplasmic oligopeptide-binding protein OppA (TC 3.A.1.5.1)	PBP2_NikA_DppA_OppA_like superfamily
mfl099	123545	124474	123545	124474	930	peg.99	0	0	NC	NE	absent	NC-NE-0	0.0372598	Lysophospholipase (EC 3.1.1.5); Monoglyceride lipase (EC 3.1.1.23); putative	Abhydrolase_1 superfamily
mfl100	124565	127426	124565	127426	2862	peg.100	CDEGMOPRS	9	C	NE	absent	C-NE-0	4.00967e-05	Cell division protein FtsK	FtsK;SLC5-6-like_sbd superfamily
mfl101	127478	129244	127478	129244	1767	peg.101	L	1	C	NE	present	C-NE-1	0.00192911	Excinuclease ABC subunit C	uvrC
mfl102	129303	129773	129303	129773	471	peg.102	K	1	C	NE	present	C-NE-1	0.188974	Transcription elongation factor GreA	greA
mfl103	129812	130684	129812	130684	873	peg.103	J	1	C	NE	present	C-NE-1	0.0455837	rRNA small subunit methyltransferase I	RsmI
mfl104	130854	131153	130854	131153	300	peg.104	P	1	C	NE	absent	C-NE-0	0.346027	hypothetical protein	RHOD
mfl105	131227	131667	131227	131667	441	peg.105	EFGT	4	C	NE	present	C-NE-1	0.210132	Ribose 5-phosphate isomerase B (EC 5.3.1.6)	LacAB_rpiB
mfl106	131651	132889	131651	132889	1239	peg.106	EGT	3	C	NE	present	C-NE-1	0.0124889	Serine hydroxymethyltransferase (EC 2.1.2.1)	glyA
mfl107	132935	133558	132935	133558	624	peg.107	FG	2	C	NE	present	C-NE-1	0.109989	Uracil phosphoribosyltransferase (EC 2.4.2.9)	upp
mfl108	133681	134076			N/A			0				--
mfl109	134107	134961	134098	134961	864	peg.108	C	1	C	NE	present	C-NE-1	0.0470583	ATP synthase F0 sector subunit a (EC 3.6.3.14)	PRK05815
mfl110	134979	135293	134979	135293	315	peg.109	C	1	C	E	present	C-E-1	0.328145	ATP synthase F0 sector subunit c (EC 3.6.3.14)	ATP-synt_C superfamily
mfl111	135322	135855	135322	135855	534	peg.110	C	1	C	E	present	C-E-1	0.151222	ATP synthase F0 sector subunit b (EC 3.6.3.14)	AtpF
mfl112	135860	136411	135860	136411	552	peg.111	C	1	C	E	present	C-E-1	0.141893	ATP synthase delta chain (EC 3.6.3.14)	PRK13436
mfl113	136424	138001	136424	138001	1578	peg.112	C	1	C	E	present	C-E-1	0.00376459	ATP synthase alpha chain (EC 3.6.3.14)	PRK09281
mfl114	138001	138846	138001	138846	846	peg.113	C	1	C	E	present	C-E-1	0.0501522	ATP synthase gamma chain (EC 3.6.3.14)	PRK05621
mfl115	138856	140295	138856	140295	1440	peg.114	C	1	C	E	present	C-E-1	0.00613377	ATP synthase beta chain (EC 3.6.3.14)	PRK09280
mfl116	140306	140605	140306	140605	300	peg.115	C	1	C	NE	present	C-NE-1	0.346027	ATP synthase epsilon chain (EC 3.6.3.14)	ATP-synt_DE_N
mfl117	140686	141090	140686	141090	405	peg.116	0	0	C	NE	absent	C-NE-0	0.23867	Organic hydroperoxide resistance protein	organ_hyd_perox
mfl118	141291	142880	141291	142880	1590	peg.117	TV	2	NC	NE	absent	NC-NE-0	0.00360813	ABC transporter, ATP-binding/permease protein	MdlB
mfl119	142941	144245	142941	144245	1305	peg.118	F	1	C	NE	absent	C-NE-0	0.00988845	Pyrimidine-nucleoside phosphorylase (EC 2.4.2.2)	Y_phosphoryl
mfl120	144340	146025	144340	146025	1686	peg.119	GM	2	C	NE	present	C-NE-1	0.0025692	D-Ribose 1,5-phosphomutase (EC 5.4.2.7)	PGM2
mfl121	146034	146696	146034	146696	663	peg.120	FGLV	4	C	NE	present	C-NE-1	0.0958149	Deoxyribose-phosphate aldolase (EC 4.1.2.4)	PRK00507
mfl122	146917	147225	146887	147225	339	peg.121	J	1	C	E	present	C-E-1	0.301435	SSU ribosomal protein S10p (S20e)	rpsJ
mfl123	147290	148006	147290	148006	717	peg.122	J	1	C	E	present	C-E-1	0.079154	LSU ribosomal protein L3p (L3e)	rplC
mfl124	148019	148645	148019	148645	627	peg.123	J	1	C	E	present	C-E-1	0.108828	LSU ribosomal protein L4p (L1e)	rplD
mfl125	148645	148929	148645	148929	285	peg.124	J	1	C	E	present	C-E-1	0.364884	LSU ribosomal protein L23p (L23Ae)	Ribosomal_L23
mfl126	148996	149841	148996	149841	846	peg.125	J	1	C	E	present	C-E-1	0.0501522	LSU ribosomal protein L2p (L8e)	rplB
mfl127	149860	150123	149860	150123	264	peg.126	J	1	C	E	present	C-E-1	0.393022	SSU ribosomal protein S19p (S15e)	rpsS
mfl128	150142	150480	150142	150480	339	peg.127	J	1	C	E	present	C-E-1	0.301435	LSU ribosomal protein L22p (L17e)	rplV
mfl129	150499	151224	150499	151224	726	peg.128	J	1	C	E	present	C-E-1	0.0766736	SSU ribosomal protein S3p (S3e)	rpsC
mfl130	151224	151637	151224	151637	414	peg.129	J	1	C	E	present	C-E-1	0.231191	LSU ribosomal protein L16p (L10e)	rplP
mfl131	151637	152056	151637	152056	420	peg.130	J	1	C	E	present	C-E-1	0.226336	LSU ribosomal protein L29p (L35e)	rpmC
mfl132	152056	152313	152056	152313	258	peg.131	J	1	C	E	present	C-E-1	0.401453	SSU ribosomal protein S17p (S11e)	rpsQ
mfl133	152327	152695	152327	152695	369	peg.132	J	1	C	E	present	C-E-1	0.271085	LSU ribosomal protein L14p (L23e)	rplN
mfl134	152709	153038	152709	153038	330	peg.133	J	1	C	E	present	C-E-1	0.311187	LSU ribosomal protein L24p (L26e)	rplX
mfl135	153056	153598	153056	153598	543	peg.134	J	1	C	E	present	C-E-1	0.146484	LSU ribosomal protein L5p (L11e)	rplE
mfl136	153618	153803	153618	153803	186	peg.135	J	1	C	E	present	C-E-1	0.517903	SSU ribosomal protein S14p (S29e) @ SSU ribosomal protein S14p (S29e), zinc-dependent	rpsN
mfl137	153835	154224	153835	154224	390	peg.136	J	1	C	E	present	C-E-1	0.251677	SSU ribosomal protein S8p (S15Ae)	rpsH
mfl138	154244	154786	154244	154786	543	peg.137	J	1	C	E	present	C-E-1	0.146484	LSU ribosomal protein L6p (L9e)	rplF
mfl139	154812	155159	154812	155159	348	peg.138	J	1	C	E	present	C-E-1	0.29199	LSU ribosomal protein L18p (L5e)	rplR
mfl140	155180	155800	155180	155800	621	peg.139	J	1	C	E	absent	C-E-0	0.111162	SSU ribosomal protein S5p (S2e)	rpsE
mfl141	155819	156256	155819	156256	438	peg.140	J	1	C	NE	present	C-NE-1	0.212374	LSU ribosomal protein L15p (L27Ae)	rplO
mfl142	156258	157718	156258	157718	1461	peg.141	U	1	C	E	present	C-E-1	0.00569463	Preprotein translocase secY subunit (TC 3.A.5.1.1)	secY
mfl143	157796	158203	157796	158203	408	peg.142	FGJR	4	C	NE	absent	C-NE-0	0.236151	Cytidine deaminase (EC 3.5.4.5)	Cdd
mfl144	158217	158855	158217	158855	639	peg.143	F	1	C	E	present	C-E-1	0.104305	Adenylate kinase (EC 2.7.4.3)	adk
mfl145	158856	159614	158856	159614	759	peg.144	J	1	C	E	present	C-E-1	0.0682257	Methionine aminopeptidase (EC 3.4.11.18)	PRK05716
mfl146	159627	159863	159627	159863	237	peg.145	J	1	C	E	present	C-E-1	0.432411	Translation initiation factor 1	infA
mfl147	159933	160046	159933	160046	114	peg.146	J	1	C	E	present	C-E-1	0.668131	LSU ribosomal protein L36p	rpmJ
mfl148	160104	160469	160104	160469	366	peg.147	J	1	C	E	present	C-E-1	0.273977	SSU ribosomal protein S13p (S18e)	rpsM
mfl149	160492	160884	160492	160884	393	peg.148	J	1	C	E	present	C-E-1	0.24902	SSU ribosomal protein S11p (S14e)	PRK05309
mfl150	160910	161863	160910	161863	954	peg.149	K	1	C	E	present	C-E-1	0.034227	DNA-directed RNA polymerase alpha subunit (EC 2.7.7.6)	PRK05182
mfl151	161884	162243	161884	162243	360	peg.150	J	1	C	E	present	C-E-1	0.279854	LSU ribosomal protein L17p	rplQ
mfl152	162345	163565	162345	163565	1221	peg.151	EGHMPRTV	8	C	E	present	C-E-1	0.01331	ATPase component of general energizing module of ECF transporters	cbiO;SunT superfamily
mfl153	163556	164503	163556	164503	948	peg.152	EGHPRTV	7	C	E	present	C-E-1	0.0349613	ATPase component of general energizing module of ECF transporters	cbiO
mfl154	164505	165503	164505	165503	999	peg.153	GHPR	4	C	NE	present	C-NE-1	0.0291901	Transmembrane component of general energizing module of ECF transporters	EcfT
mfl155	165513	166268	165513	166268	756	peg.154	EJ	2	C	NE	present	C-NE-1	0.0689536	tRNA pseudouridine synthase A (EC 4.2.1.70)	PseudoU_synth_EcTruA
mfl156	166496	170785	166496	170785	4290	peg.155	V	1	C	E	present	C-E-1	2.56609e-07	probably ABC transporter membrane protein	FtsX
mfl157	170806	173346	170806	173346	2541	peg.156	0	0	C	NE	absent	C-NE-0	0.000124813	hypothetical protein
mfl158	173373	175862	173373	175871	2499	peg.157	0	0	C	NE	absent	C-NE-0	0.000144806	hypothetical protein	Mollicu_LP superfamily
mfl159	175974	181418	176079	181418	5340	peg.158	V	1	C	NE	absent	C-NE-0	6.25397e-09	Predicted permease	FtsX
mfl160	181534	183534	181534	183534	2001	peg.159	L	1	C	E	present	C-E-1	0.000843069	DNA ligase (EC 6.5.1.2)	ligA
mfl161	183536	183823	183536	183823	288	peg.160	J	1	C	E	present	C-E-1	0.361032	Aspartyl-tRNA(Asn) amidotransferase subunit C (EC 6.3.5.6) @ Glutamyl-tRNA(Gln) amidotransferase subunit C (EC 6.3.5.7)	PRK12821 superfamily
mfl162	183823	185271	183823	185271	1449	peg.161	J	1	C	E	present	C-E-1	0.00594156	Aspartyl-tRNA(Asn) amidotransferase subunit A (EC 6.3.5.6) @ Glutamyl-tRNA(Gln) amidotransferase subunit A (EC 6.3.5.7)	gatA
mfl163	185273	186712	185273	186712	1440	peg.162	J	1	C	E	present	C-E-1	0.00613377	Aspartyl-tRNA(Asn) amidotransferase subunit B (EC 6.3.5.6) @ Glutamyl-tRNA(Gln) amidotransferase subunit B (EC 6.3.5.7)	gatB
mfl164	186749	187198	186749	187198	450	peg.163	0	0	C	NE	absent	C-NE-0	0.203547	hypothetical protein
mfl165	187276	188190	187276	188190	915	peg.164	P	1	C	NE	present	C-NE-1	0.0392903	Trk system potassium uptake protein TrkA	TrkA
mfl166	188260	189954	188278	189954	1677	peg.165	P	1	C	E	present	C-E-1	0.00265231	Potassium uptake protein TrkH	TrkG
mfl167	189963	190823	189963	190823	861	peg.166	H	1	C	NE	present	C-NE-1	0.0475604	Methylenetetrahydrofolate dehydrogenase (NADP+) (EC 1.5.1.5) / Methenyltetrahydrofolate cyclohydrolase (EC 3.5.4.9)	FolD
mfl168	196766	198358	196766	198358	1593	peg.167	EMPV	4	NC	NE	absent	NC-NE-0	0.00357004	ABC transporter, ATP-binding protein	MdlB
mfl169	198431	199270	198431	199270	840	peg.168	HR	2	NC	NE	present	NC-NE-1	0.051228	Hydrolase (HAD superfamily)	Hydrolase_3 superfamily
mfl170	199471	200433	199471	200433	963	peg.169	FT	2	C	NE	absent	C-NE-0	0.0331545	GMP reductase (EC 1.7.1.7)	PRK05458
mfl171	200442	200921	200442	200921	480	peg.170	KQR	3	C	E	absent	C-E-0	0.183053	Transcriptional regulator, MerR family	HTH_YyaN
mfl172	200994	201833	200994	201833	840	peg.171	EHIQR	5	C	NE	absent	C-NE-0	0.051228	Dehydrogenases with different specificities (related to short-chain alcohol dehydrogenases)	17beta-HSD-like_SDR_c
mfl173	201851	202687	201851	202687	837	peg.172	EHIQR	5	C	NE	absent	C-NE-0	0.0517746	Short chain dehydrogenase	17beta-HSD-like_SDR_c
mfl174	202812	203783	202812	203783	972	peg.173	G	1	C	E	present	C-E-1	0.0321156	6-phosphofructokinase (EC 2.7.1.11)	PRK03202
mfl175	203834	205270	203834	205270	1437	peg.174	FGKT	4	C	E	present	C-E-1	0.00619921	Pyruvate kinase (EC 2.7.1.40)	PRK05826
mfl176	205316	205768	205316	205768	453	peg.175	0	0	NC	NE	absent	NC-NE-0	0.201398	Ketosteroid isomerase-related protein	SnoaL_2
mfl177	206087	208021	206087	208021	1935	peg.176	JKT	3	C	E	present	C-E-1	0.00106478	Threonyl-tRNA synthetase (EC 6.1.1.3)	ThrS superfamily
mfl178	208059	208367	208059	208367	309	peg.177	OP	2	C	E	present	C-E-1	0.335184	Thiosulfate sulfurtransferase, rhodanese (EC 2.8.1.1)	TRX_family
mfl179	208508	209200	208508	209200	693	peg.178	0	0	C	NE	absent	C-NE-0	0.0861676	Transcriptional repressor of the fructose operon, DeoR family	GlpR
mfl180	209217	210152	209217	210152	936	peg.179	G	1	C	NE	absent	C-NE-0	0.0364773	Tagatose-6-phosphate kinase (EC 2.7.1.144) / 1-phosphofructokinase (EC 2.7.1.56)	pfkB
mfl181	210162	212309	210162	212309	2148	peg.180	GP	2	C	NE	absent	C-NE-0	0.000501218	PTS system, fructose-specific IIA component (EC 2.7.1.69) / PTS system, fructose-specific IIB component (EC 2.7.1.69) / PTS system, fructose-specific IIC component (EC 2.7.1.69)	PRK09765 superfamily
mfl182	212439	213734	212439	213734	1296	peg.181	EGHMPRV	7	C	NE	absent	C-NE-0	0.0102083	ABC transporter ATP-binding protein	AAA superfamily
mfl183	213721	214737	213721	214737	1017	peg.182	V	1	NC	NE	absent	NC-NE-0	0.0273894	hypothetical protein	ABC2_membrane superfamily
mfl184	214737	215678	214737	215678	942	peg.183	V	1	C	NE	absent	C-NE-0	0.0357113	hypothetical protein
mfl185	215683	215868	215683	215868	186	peg.184	0	0	C	E	absent	C-E-0	0.517903	hypothetical protein
mfl186	215879	216934	215879	216934	1056	peg.185	0	0	C	NE	absent	C-NE-0	0.0238598	Formate efflux transporter (TC 2.A.44 family)	Form_Nir_trans
mfl187	217111	217584	217111	217584	474	peg.186	G	1	C	NE	present	C-NE-1	0.186979	PTS system, glucose-specific IIA component (EC 2.7.1.69)	PTS_EIIA_1
mfl188	217758	218300	217758	218300	543	peg.187	J	1	C	E	present	C-E-1	0.146484	Translation initiation factor 3	infC
mfl189	218332	218526	218332	218526	195	peg.188	J	1	C	E	present	C-E-1	0.501674	LSU ribosomal protein L35p	rpmI
mfl190	218550	218912	218550	218912	363	peg.189	JK	2	C	E	present	C-E-1	0.2769	LSU ribosomal protein L20p	rplT
mfl191	218922	219254	218922	219254	333	peg.190	0	0	C	NE	absent	C-NE-0	0.307902	hypothetical protein
mfl192	219318	220370	219318	220328	1011	peg.191	J	1	C	E	present	C-E-1	0.0279769	Tryptophanyl-tRNA synthetase (EC 6.1.1.2)	PRK00927
mfl193	220421	221200	220421	221200	780	peg.192	F	1	C	NE	present	C-NE-1	0.0633411	NAD kinase (EC 2.7.1.23)	DAGK_cat superfamily
mfl194	221258	221827	221258	221827	570	peg.193	J	1	C	NE	present	C-NE-1	0.13314	16S rRNA (guanine(966)-N(2))-methyltransferase (EC 2.1.1.171) ## SSU rRNA m(2)G966	AdoMet_MTases superfamily
mfl195	221817	222710	221817	222710	894	peg.194	F	1	C	E	present	C-E-1	0.0423202	Guanylate kinase (EC 2.7.4.8)	gmk
mfl196	222691	223968	222700	223968	1269	peg.195	JK	2	C	NE	absent	C-NE-0	0.0112314	16S rRNA (cytosine(967)-C(5))-methyltransferase (EC 2.1.1.176)	Methyltr_RsmF_N superfamily
mfl197	224050	224751	224050	224751	702	peg.196	0	0	C	NE	absent	C-NE-0	0.0834675	hypothetical transmembrane protein
mfl198	224763	225422	224763	225422	660	peg.197	EFHIJR	6	C	NE	present	C-NE-1	0.0968371	Cytidylate kinase (EC 2.7.4.25)	NK superfamily
mfl199	225425	226732	225425	226732	1308	peg.198	FR	2	C	E	present	C-E-1	0.00978406	GTP-binding protein EngA	PRK00093
mfl200	226738	227742	226738	227742	1005	peg.199	CE	2	C	E	absent	C-E-0	0.0285771	Glycerol-3-phosphate dehydrogenase [NAD(P)+] (EC 1.1.1.94)	gpsA
mfl201	227763	228035	227763	228035	273	peg.200	L	1	C	E	present	C-E-1	0.380706	DNA-binding protein HBsu	HU
mfl202	228110	228649	228110	228649	540	peg.201	0	0	C	NE	present	C-NE-1	0.148046	hypothetical protein	DnaD_Mollicutes
mfl203	228630	229130	228630	229130	501	peg.202	0	0	C	NE	absent	C-NE-0	0.169947	RecU Holliday junction resolvase	RecU
mfl204	229213	229569	229213	229569	357	peg.203	0	0	C	E	absent	C-E-0	0.28284	hypothetical protein
mfl205	229994	230452	229985	230452	468	peg.204	HIR	3	C	E	absent	C-E-0	0.19099	C-terminal domain of CinA type S	PncC
mfl206	230495	231535	230495	231535	1041	peg.205	L	1	C	NE	absent	C-NE-0	0.02516	RecA protein	recA
mfl207	231625	233136	231625	233136	1512	peg.206	CDJL	4	C	NE	present	C-NE-1	0.0047546	FIG002344: Hydrolase (HAD superfamily)	PRK12704
mfl208	233209	234171	233209	234171	963	peg.207	R	1	C	NE	absent	C-NE-0	0.0331545	oxidoreductase, Gfo/Idh/MocA family	MviM
mfl209	234224	236338	234224	236338	2115	peg.208	K	1	C	NE	present	C-NE-1	0.000563281	3'-to-5' exoribonuclease RNase R	RNB superfamily
mfl210	236358	236807	236358	236807	450	peg.209	O	1	C	E	present	C-E-1	0.203547	tmRNA-binding protein SmpB	smpB
mfl211	236817	237047	236817	237047	231	peg.210	0	0	NC	E	absent	NC-E-0	0.441687	hypothetical protein
mfl212	237057	237545	237057	237545	489	peg.211	0	0	C	NE	absent	C-NE-0	0.177316	hypothetical protein	MLANA superfamily
mfl213	237597	237857	237624	237857	234	peg.212	0	0	NC	NE	absent	NC-NE-0	0.437024	hypothetical protein
mfl214	237897	240026	237897	240026	2130	peg.213	G	1	C	NE	present	C-NE-1	0.000534171	PTS system, N-acetylglucosamine-specific IIA component (EC 2.7.1.69) / PTS system, N-acetylglucosamine-specific IIB component (EC 2.7.1.69) / PTS system, N-acetylglucosamine-specific IIC component (EC 2.7.1.69)	PRK10110 superfamily
mfl215	240069	241073	240069	241073	1005	peg.214	0	0	NC	NE	absent	NC-NE-0	0.0285771	Adenosine deaminase (EC 3.5.4.4)	metallo-dependent_hydrolases superfamily
mfl216	241250	242368	241250	242368	1119	peg.215	EHOQR	5	C	NE	absent	C-NE-0	0.0190933	Beta-lactamase class C and other penicillin binding proteins	Beta-lactamase
mfl217	242866	244272	242866	244272	1407	peg.216	0	0	C	NE	absent	C-NE-0	0.00689327	Mg/Co/Ni transporter MgtE / CBS domain	MgtE
mfl218	244281	244952	244281	244952	672	peg.217	J	1	C	NE	absent	C-NE-0	0.0928124	tRNA (guanine46-N7-)-methyltransferase (EC 2.1.1.33)	trmB
mfl219	245006	246349	245006	246349	1344	peg.218	0	0	C	NE	absent	C-NE-0	0.00861415	hypothetical protein
mfl220	246376	247140	246376	247140	765	peg.219	KT	2	C	NE	absent	C-NE-0	0.0667929	Protein serine/threonine phosphatase PrpC, regulation of stationary phase	PTC1
mfl221	247142	248302	247142	248302	1161	peg.220	EKOQRSTU	8	C	NE	present	C-NE-1	0.0164572	Serine/threonine protein kinase PrkC, regulator of stationary phase, short form	STKc_PknB_like
mfl222	248312	249208	248312	249208	897	peg.221	J	1	C	E	present	C-E-1	0.0418734	Ribosome small subunit-stimulated GTPase EngC	DUF258 superfamily
mfl223	249208	249879	249208	249879	672	peg.222	G	1	C	E	present	C-E-1	0.0928124	Ribulose-phosphate 3-epimerase (EC 5.1.3.1)	RPE
mfl224	249872	250495	249872	250495	624	peg.223	0	0	C	NE	absent	C-NE-0	0.109989	Thiamin pyrophosphokinase (EC 2.7.6.2)	TPK
mfl225	250504	250941	250504	250941	438	peg.224	0	0	C	NE	absent	C-NE-0	0.212374	hypothetical protein
mfl226	251190	251933	251190	251933	744	peg.225	0	0	NC	NE	absent	NC-NE-0	0.0719437	hypothetical protein
mfl227	251971	252171	251971	252171	201	peg.226	J	1	C	NE	present	C-NE-1	0.491138	LSU ribosomal protein L28p	rpmB
mfl228	252327	252638	252327	252638	312	peg.227	S	1	C	NE	present	C-NE-1	0.331646	FIG00834450: hypothetical protein
mfl229	252667	254313	252667	254313	1647	peg.228	I	1	C	E	present	C-E-1	0.00294926	Dihydroxyacetone kinase family protein	YloV
mfl230	254377	255372	254377	255372	996	peg.229	I	1	C	E	present	C-E-1	0.0295016	Phosphate:acyl-ACP acyltransferase PlsX	PRK05331
mfl231	255374	256069	255374	256069	696	peg.230	KR	2	C	E	present	C-E-1	0.085258	Ribonuclease III (EC 3.1.26.3)	RNaseIII
mfl232	256219	259206	256219	259206	2988	peg.231	DL	2	C	NE	present	C-NE-1	2.56764e-05	Chromosome partition protein smc	SMC_N superfamily
mfl233	259350	260489	259350	260489	1140	peg.232	P	1	C	NE	present	C-NE-1	0.0177263	Putative periplasmic phosphate-binding protein PstS (Mycoplasma type)	PBP2_LTTR_substrate superfamily
mfl234	260518	262665	260518	262665	2148	peg.233	P	1	C	NE	present	C-NE-1	0.000501218	Phosphate transport system permease protein PstA (TC 3.A.1.7.1) / Phosphate transport system permease protein PstC (TC 3.A.1.7.1)	PstA;PstC
mfl235	262658	263518	262658	263518	861	peg.234	P	1	C	NE	present	C-NE-1	0.0475604	Phosphate transport ATP-binding protein PstB (TC 3.A.1.7.1)	PstB
mfl236	263522	264208	263522	264208	687	peg.235	P	1	C	NE	present	C-NE-1	0.088016	Phosphate transport system regulatory protein PhoU	PhoU superfamily
mfl237	264288	265391	264288	265391	1104	peg.236	DMRU	4	C	E	present	C-E-1	0.0201337	Signal recognition particle receptor protein FtsY (=alpha subunit) (TC 3.A.5.1.1)	PRK10416
mfl238	265384	265710	265384	265710	327	peg.237	0	0	C	NE	present	C-NE-1	0.314507	Signal recognition particle associated protein	PRK00118
mfl239	265710	266474	265710	266474	765	peg.238	0	0	C	NE	present	C-NE-1	0.0667929	Phosphoesterase family protein	YmdB
mfl240	266561	267694	266561	267694	1134	peg.239	H	1	C	E	present	C-E-1	0.0181065	S-adenosylmethionine synthetase (EC 2.5.1.6)	PRK05250
mfl241	267761	269659	267761	269659	1899	peg.240	0	0	C	NE	present	C-NE-1	0.00120939	Peptidase, M13 family	M13
mfl242	269739	271067	269739	271067	1329	peg.241	J	1	C	NE	present	C-NE-1	0.00908358	tRNA:m(5)U-54 MTase gid	PRK05335
mfl243	271060	271710	271060	271710	651	peg.242	L	1	C	NE	absent	C-NE-0	0.0999697	Uracil-DNA glycosylase, family 1	PRK05254
mfl244	271738	272718	271738	272718	981	peg.243	0	0	C	E	present	C-E-1	0.0311092	3'->5' exoribonuclease Bsu YhaM	YhaM superfamily
mfl245	272802	273209	272802	273209	408	peg.244	FGJR	4	C	NE	present	C-NE-1	0.236151	Diadenosine tetraphosphate (Ap4A) hydrolase and other HIT family hydrolases	HINT_subgroup
mfl246	273209	275257	273209	275257	2049	peg.245	0	0	C	E	present	C-E-1	0.000711411	Prolipoprotein
mfl247	275257	278112	275257	278112	2856	peg.246	0	0	C	E	absent	C-E-0	4.09568e-05	asparagine-rich antigen
mfl248	278264	279490	278264	279490	1227	peg.247	EO	2	C	E	present	C-E-1	0.0130305	Cysteine desulfurase (EC 2.8.1.7), SufS subfamily	CsdA
mfl249	279500	279928	279500	279928	429	peg.248	O	1	C	E	present	C-E-1	0.219244	Putative iron-sulfur cluster assembly scaffold protein for SUF system, SufE2	IscU_like
mfl250	279986	280633	279986	280633	648	peg.249	H	1	C	NE	present	C-NE-1	0.101036	5-formyltetrahydrofolate cyclo-ligase (EC 6.3.3.2)	MTHFS_bact
mfl251	280728	281084	280728	281084	357	peg.250	KQ	2	C	NE	absent	C-NE-0	0.28284	Transcriptional regulator, MerR family	HTH_YyaN
mfl252	281158	282144	281158	282144	987	peg.251	KQR	3	C	NE	absent	C-NE-0	0.0304559	Aldo-keto reductase	Tas
mfl253	282234	282734	282234	282734	501	peg.252	0	0	NC	NE	absent	NC-NE-0	0.169947	hypothetical protein
mfl254	282863	284143	282863	284143	1281	peg.253	GR	2	C	E	present	C-E-1	0.0107646	Glucose-6-phosphate isomerase (EC 5.3.1.9)	pgi
mfl255	284219	284962	284258	284962	705	peg.254	GV	2	C	NE	absent	C-NE-0	0.0825863	ABC transporter, ATP-binding protein	ABC_DR_subfamily_A
mfl256	284962	285927	284962	285927	966	peg.255	0	0	NC	NE	absent	NC-NE-0	0.0328045	hypothetical protein
mfl257	286036	286539	286036	286539	504	peg.256	0	0	C	E	present	C-E-1	0.168153	Dimeric dUTPase (EC 3.6.1.23)	dUTPase_2
mfl258	286541	287296	286541	287296	756	peg.257	JP	2	C	NE	present	C-NE-1	0.0689536	FIG011178: rRNA methylase	SpoU
mfl259	287377	288795	287377	288795	1419	peg.258	CE	2	C	NE	present	C-NE-1	0.00660678	Non-phosphorylating glyceraldehyde-3-phosphate dehydrogenase (NADP) (EC 1.2.1.9)	ALDH_F11_NP-GAPDH
mfl260	288935	291430	288935	291430	2496	peg.259	0	0	C	NE	absent	C-NE-0	0.000146351	hypothetical protein	Mollicu_LP superfamily
mfl261	291458	296539	291458	296539	5082	peg.260	V	1	C	NE	present	C-NE-1	1.55784e-08	FIG00791385: hypothetical protein	FtsX
mfl262	296634	301808	296634	301808	5175	peg.261	V	1	C	NE	present	C-NE-1	1.1211e-08	FIG00791385: hypothetical protein	FtsX
mfl263	301819	302364	301819	302364	546	peg.262	R	1	C	NE	present	C-NE-1	0.144937	hypothetical protein	GATase1_DJ-1
mfl264	302391	304217	302454	304217	1764	peg.263	0	0	C	NE	present	C-NE-1	0.00194969	ABC transporter, ATP-binding and permease protein	Peptidase_C39_like superfamily;SunT superfamily
mfl265	304249	304758	304249	304758	510	peg.264	FHIJ	4	C	E	present	C-E-1	0.164622	Metal-dependent hydrolase YbeY, involved in rRNA and/or ribosome maturation and assembly	UPF0054
mfl266	304751	305656	304751	305656	906	peg.265	J	1	C	NE	present	C-NE-1	0.0405613	GTP-binding protein Era	era
mfl267	305656	306459	305656	306459	804	peg.266	0	0	C	E	present	C-E-1	0.0581855	DNA recombination and repair protein RecO	RecO_C superfamily
mfl268	306551	307906	306551	307906	1356	peg.267	J	1	C	E	present	C-E-1	0.00825613	Glycyl-tRNA synthetase (EC 6.1.1.14)	PRK04173
mfl269	307926	309806	307935	309806	1872	peg.268	DL	2	C	E	present	C-E-1	0.00133059	DNA primase (EC 2.7.7.-)	Toprim_N superfamily
mfl270	309823	311238	309823	311238	1416	peg.269	DK	2	C	NE	present	C-NE-1	0.00667727	RNA polymerase sigma factor RpoD	RpoD_Cterm;Sigma70_r1_2
mfl271	311240	311929	311240	311929	690	peg.270	0	0	C	NE	present	C-NE-1	0.0870869	Putative tRNA-m1A22 methylase	Methyltransf_18
mfl272	311907	312683	311907	312683	777	peg.271	H	1	C	NE	present	C-NE-1	0.0640169	UPF0135 protein Bsu YqfO	NIF3
mfl273	312673	314055	312673	314055	1383	peg.272	JL	2	C	E	present	C-E-1	0.00750407	DEAD-box ATP-dependent RNA helicase CshB (EC 3.6.4.13)	SrmB
mfl274	314145	315689	314145	315689	1545	peg.273	S	1	C	NE	present	C-NE-1	0.00423074	Conserved expressed protein	YitT
mfl275	315752	319762	315752	319762	4011	peg.274	U	1	C	NE	present	C-NE-1	6.88493e-07	FIG00837529: hypothetical protein	SecD superfamily
mfl276	319780	320292	319780	320292	513	peg.275	FK	2	C	NE	present	C-NE-1	0.162884	Adenine phosphoribosyltransferase (EC 2.4.2.7)	PRK02304
mfl277	320350	320913	320350	320913	564	peg.276	J	1	NC	NE	absent	NC-NE-0	0.135996	DNA-3-methyladenine glycosylase (EC 3.2.2.20)	Adenine_glyco
mfl278	320986	323283	320986	323283	2298	peg.277	KT	2	C	NE	present	C-NE-1	0.000294837	GTP pyrophosphokinase (EC 2.7.6.5), (p)ppGpp synthetase I	SpoT
mfl279	323369	323956	323369	323956	588	peg.278	0	0	C	E	absent	C-E-0	0.124927	hypothetical protein	HTH superfamily;sigma70-ECF
mfl280	323983	324261	323983	324261	279	peg.279	0	0	C	NE	absent	C-NE-0	0.372711	FIG00833878: hypothetical protein
mfl281	324263	324823	324263	324823	561	peg.280	H	1	C	NE	absent	C-NE-0	0.137447	Dephospho-CoA kinase (EC 2.7.1.24)	DPCK
mfl282	324878	325738	324878	325738	861	peg.281	J	1	C	E	present	C-E-1	0.0475604	tRNA pseudouridine synthase B (EC 4.2.1.70)	PseudoU_synth_EcTruB
mfl283	325711	326280	325738	326280	543	peg.282	FGH	3	C	NE	present	C-NE-1	0.146484	Riboflavin kinase (EC 2.7.1.26) / FMN adenylyltransferase (EC 2.7.7.2)	nt_trans superfamily
mfl284	326399	326665	326399	326665	267	peg.283	J	1	C	E	present	C-E-1	0.388873	SSU ribosomal protein S15p (S13e)	rpsO
mfl285	326883	327599	326883	327599	717	peg.284	0	0	NC	E	present	NC-E-1	0.079154	hypothetical transmembrane protein	DUF3552 superfamily
mfl286	327675	328730	327675	328730	1056	peg.285	I	1	C	E	present	C-E-1	0.0238598	Phosphatidate cytidylyltransferase (EC 2.7.7.41)	CTP_transf_1 superfamily
mfl287	328745	330013	328745	330013	1269	peg.286	KO	2	C	NE	absent	C-NE-0	0.0112314	Membrane-associated zinc metalloprotease	S2P-M50_PDZ_RseP-like;RseP superfamily
mfl288	330027	334508	330027	334508	4482	peg.287	LR	2	C	E	present	C-E-1	1.30107e-07	DNA polymerase III polC-type (EC 2.7.7.7)	polC
mfl289	334531	335160	334531	335160	630	peg.288	C	1	C	NE	present	C-NE-1	0.107679	Oxygen-insensitive NAD(P)H nitroreductase (EC 1.-.-.-) / Dihydropteridine reductase (EC 1.5.1.34)	NfsB_like_nitroreductase
mfl290	335194	336312	335194	336312	1119	peg.289	0	0	NC	E	absent	NC-E-0	0.0190933	hypothetical protein	AbiH superfamily
mfl291	336400	336894	336400	336894	495	peg.290	J	1	C	E	present	C-E-1	0.173593	FIG000325: clustered with transcription termination protein NusA	PRK14643
mfl292	336904	338319	336904	338319	1416	peg.291	KL	2	C	NE	present	C-NE-1	0.00667727	Transcription termination protein NusA	nusA
mfl293	338258	338569	338348	338569	222	peg.292	0	0	C	NE	present	C-NE-1	0.455975	COG2740: Predicted nucleic-acid-binding protein implicated in transcription termination	DUF448
mfl294	338556	338855	338556	338855	300	peg.293	0	0	C	NE	present	C-NE-1	0.346027	ribosomal protein L7Ae family protein	Ribosomal_L7Ae superfamily
mfl295	338874	340763	338874	340763	1890	peg.294	JM	2	C	E	present	C-E-1	0.00124851	Translation initiation factor 2	infB
mfl296	340777	342228	340777	342228	1452	peg.295	0	0	NC	NE	absent	NC-NE-0	0.00587884	417aa long hypothetical protein	DUF3696 superfamily;AAA_15 superfamily
mfl297	342231	342785	342270	342785	516	peg.296	0	0	NC	NE	absent	NC-NE-0	0.161164	hypothetical protein
mfl298	342913	344802	342913	344802	1890	peg.297	KLRTV	5	NC	NE	absent	NC-NE-0	0.00124851	putative ATP/GTP-binding protein	DUF2075
mfl299	344834	345490	344834	345490	657	peg.298	O	1	C	E	absent	C-E-0	0.0978702	Chaperone protein DnaJ	DnaJ superfamily
mfl300	345490	346398	345490	346398	909	peg.299	0	0	NC	NE	absent	NC-NE-0	0.0401331	hypothetical protein
mfl301	346423	347208	346423	347208	786	peg.300	0	0	C	NE	absent	C-NE-0	0.0620109	hypothetical protein	MFS_1 superfamily
mfl302	347227	347946	347227	347946	720	peg.301	0	0	C	NE	absent	C-NE-0	0.0783184	hypothetical protein
mfl303	347939	348655	347939	348655	717	peg.302	0	0	C	NE	absent	C-NE-0	0.079154	Ribosomal RNA small subunit methyltransferase E (EC 2.1.1.-)	Methyltrans_RNA
mfl304	348849	350216	348849	350216	1368	peg.303	KL	2	NC	NE	absent	NC-NE-0	0.007913	CPG DNA methylase (EC 2.1.1.37)	AdoMet_MTases superfamily
mfl305	350245	352752	350245	352752	2508	peg.304	0	0	NC	NE	absent	NC-NE-0	0.000140268	RloF	DUF1524;DUF262
mfl306	352766	353392	352766	353392	627	peg.305	FJ	2	C	NE	absent	C-NE-0	0.108828	Uridine kinase (EC 2.7.1.48)	PRK05480
mfl307	353411	354769	353411	354769	1359	peg.306	0	0	NC	E	absent	NC-E-0	0.00816898	LLAKR2I restriction enzyme	Restriction_endonuclease_like superfamily
mfl308	354847	356061	354847	356061	1215	peg.307	KL	2	NC	E	absent	NC-E-0	0.0135955	DNA-cytosine methyltransferase (EC 2.1.1.37)	AdoMet_MTases superfamily
mfl309	356072	358015	356072	358015	1944	peg.308	L	1	C	E	present	C-E-1	0.00103141	Topoisomerase IV subunit B (EC 5.99.1.-)	TOP2c superfamily
mfl310	358031	360757	358031	360757	2727	peg.309	CEL	3	C	NE	present	C-NE-1	6.46411e-05	Topoisomerase IV subunit A (EC 5.99.1.-)	PRK05561
mfl311	360767	361525	360767	361525	759	peg.310	0	0	NC	NE	absent	NC-NE-0	0.0682257	hypothetical protein	RpiR
mfl312	361622	364171	361622	364171	2550	peg.311	G	1	NC	NE	absent	NC-NE-0	0.000120902	PTS system, sucrose-specific IIA component (EC 2.7.1.69) / PTS system, sucrose-specific IIB component (EC 2.7.1.69) / PTS system, sucrose-specific IIC component (EC 2.7.1.69) / domain of unknown function	PTS_IIB_glc superfamily;PTS_EIIA_1;SMC_N superfamily
mfl313	364183	365592	364183	365592	1410	peg.312	G	1	NC	NE	absent	NC-NE-0	0.0068205	Beta-glucosidase (EC 3.2.1.21); 6-phospho-beta-glucosidase (EC 3.2.1.86)	BglB
mfl314	365694	368411	365694	368411	2718	peg.313	DFGKLORU	8	NC	NE	absent	NC-NE-0	6.67322e-05	DNA/RNA helicase	SSL2;PLDc_SF superfamily
mfl315	368444	369466	368444	369466	1023	peg.314	T	1	C	NE	absent	C-NE-0	0.0268142	Putative hydrolase from alpha/beta family	Abhydrolase_1 superfamily
mfl316	369534	370232	369561	370232	672	peg.315	0	0	NC	NE	absent	NC-NE-0	0.0928124	Predicted transcriptional regulators	WHTH_GntR;MngR
mfl317	370298	372556	370298	372556	2259	peg.316	D	1	NC	NE	absent	NC-NE-0	0.000338452	Alpha-xylosidase (EC 3.2.1.-)	GH31_xylosidase_YicI;GH31_N
mfl318	372567	375131	372567	375131	2565	peg.317	G	1	NC	NE	absent	NC-NE-0	0.000114654	PTS system, sucrose-specific IIA component (EC 2.7.1.69) / PTS system, sucrose-specific IIB component (EC 2.7.1.69) / PTS system, sucrose-specific IIC component (EC 2.7.1.69) / domain of unknown function	PTS_IIB_glc superfamily;PTS_EIIA_1;SMC_N superfamily
mfl319	375168	375722	375168	375722	555	peg.318	0	0	C	NE	absent	C-NE-0	0.140396	hypothetical protein
mfl320	375817	376365	375817	376365	549	peg.319	0	0	NC	E	absent	NC-E-0	0.143407	hypothetical protein	DUF1863
mfl321	376369	377202	376369	377202	834	peg.320	0	0	NC	E	absent	NC-E-0	0.052327	hypothetical protein
mfl322	377296	379527	377296	379527	2232	peg.321	IL	2	C	NE	absent	C-NE-0	0.000372372	RecD-like DNA helicase YrrC	RecD superfamily
mfl323	379520	380155	379520	380155	636	peg.322	0	0	NC	E	absent	NC-E-0	0.105418	Hypothetical transmembrane protein
mfl324	380169	382187	380169	382187	2019	peg.323	0	0	C	NE	absent	C-NE-0	0.00079106	hypothetical protein	Mollicu_LP superfamily
mfl325	382175	383482	382175	383482	1308	peg.324	0	0	C	NE	absent	C-NE-0	0.00978406	hypothetical protein	fatty_acyltransferase_like
mfl326	383484	384404	383484	384404	921	peg.325	0	0	C	NE	absent	C-NE-0	0.0384651	hypothetical protein
mfl327	384972	385862	384972	385862	891	peg.326	0	0	NC	NE	absent	NC-NE-0	0.0427717	hypothetical protein
mfl328	386130	387242	386130	387242	1113	peg.327	CL	2	C	NE	absent	C-NE-0	0.0195028	DNA polymerase IV (EC 2.7.7.7)	PolY_Pol_IV_kappa
mfl329	387258	388061	387258	388061	804	peg.328	FGJR	4	C	NE	absent	C-NE-0	0.0581855	RNA binding methyltransferase FtsJ like	YqxC
mfl330	388061	388267	388061	388267	207	peg.329	0	0	C	E	present	C-E-1	0.480824	Exodeoxyribonuclease VII small subunit (EC 3.1.11.6)	xseB
mfl331	388257	389471	388257	389471	1215	peg.330	P	1	C	NE	present	C-NE-1	0.0135955	Exodeoxyribonuclease VII large subunit (EC 3.1.11.6)	xseA
mfl332	389471	389875	389471	389875	405	peg.331	K	1	C	E	present	C-E-1	0.23867	Transcription termination protein NusB	nusB
mfl333	389915	390796	389915	390796	882	peg.332	L	1	C	NE	present	C-NE-1	0.0441553	Endonuclease IV (EC 3.1.21.2)	PRK01060
mfl334	390800	391624	390800	391624	825	peg.333	H	1	C	E	absent	C-E-0	0.0540197	Riboflavin kinase (EC 2.7.1.26) / FMN adenylyltransferase (EC 2.7.7.2)	Flavokinase
mfl335	391735	392763	391735	392763	1029	peg.334	0	0	C	NE	absent	C-NE-0	0.0262511	hypothetical protein
mfl336	392804	393112	392804	393112	309	peg.335	0	0	C	E	absent	C-E-0	0.335184	hypothetical protein
mfl337	393214	393984	393214	393984	771	peg.336	I	1	C	E	present	C-E-1	0.0653902	Acyl-phosphate:glycerol-3-phosphate O-acyltransferase PlsY	PRK14399
mfl338	394011	394742	394011	394742	732	peg.337	0	0	NC	NE	absent	NC-NE-0	0.0750634	hypothetical protein
mfl339	394744	395877	394744	395877	1134	peg.338	0	0	NC	NE	absent	NC-NE-0	0.0181065	hypothetical protein
mfl340	396060	396551	396060	396551	492	peg.339	HJRT	4	C	NE	absent	C-NE-0	0.175445	Nicotinamidase (EC 3.5.1.19)	cysteine_hydrolases superfamily
mfl341	396680	396916	396680	396916	237	peg.340	JR	2	C	E	absent	C-E-0	0.432411	hypothetical protein	RpsA superfamily
mfl342	397160	398701	397160	398701	1542	peg.341	F	1	C	NE	absent	C-NE-0	0.00427587	GMP synthase [glutamine-hydrolyzing], amidotransferase subunit (EC 6.3.5.2) / GMP synthase [glutamine-hydrolyzing], ATP pyrophosphatase subunit (EC 6.3.5.2)	guaA
mfl343	398692	399834	398704	399834	1131	peg.342	FT	2	C	NE	absent	C-NE-0	0.0182997	Inosine-5'-monophosphate dehydrogenase (EC 1.1.1.205) / CBS domain	IMPDH
mfl344	399928	400548	399928	400548	621	peg.343	0	0	NC	NE	absent	NC-NE-0	0.111162	hypothetical protein
mfl345	400583	400723	400583	400723	141	peg.344	0	0	NC	NE	absent	NC-NE-0	0.60727	hypothetical protein
mfl346	400754	401200	400946	401200	255	peg.345	0	0	NC	E	absent	NC-E-0	0.405736	hypothetical protein
mfl347	401278	404619	401278	404604	3327	peg.346	0	0	NC	NE	absent	NC-NE-0	7.73978e-06	Chitinase (EC 3.2.1.14)	GH18_chitinase-like superfamily
mfl348	404837	405088	404837	405088	252	peg.347	0	0	C	NE	present	C-NE-1	0.410065	M. genitalium predicted coding region MG335.1	UPF0154 superfamily
mfl349	405124	407091	405124	407091	1968	peg.348	G	1	C	NE	present	C-NE-1	0.00094746	Transketolase (EC 2.2.1.1)	TktA
mfl350	407075	407329	407075	407329	255	peg.349	0	0	C	E	absent	C-E-0	0.405736	hypothetical protein	DUF896
mfl351	407358	408455	407358	408455	1098	peg.350	J	1	C	NE	absent	C-NE-0	0.0205656	GTP-binding protein YqeH, required for biogenesis of 30S ribosome subunit	GTPase_YqeH
mfl352	408440	409351	408440	409351	912	peg.351	0	0	C	NE	absent	C-NE-0	0.0397095	hypothetical protein
mfl353	409454	410158	409685	410158	474	peg.352	0	0	NC	E	absent	NC-E-0	0.186979	hypothetical protein
mfl354	410186	412699	410186	412699	2514	peg.353	0	0	NC	NE	absent	NC-NE-0	0.000137322	Probable type IV pilus assembly FimV-related transmembrane protein
mfl355	412785	415406	412785	415406	2622	peg.354	J	1	C	E	present	C-E-1	9.37174e-05	Valyl-tRNA synthetase (EC 6.1.1.9)	valS
mfl356	415514	418429	415514	418429	2916	peg.355	MPSV	4	C	NE	absent	C-NE-0	3.31244e-05	Lead, cadmium, zinc and mercury transporting ATPase (EC 3.6.3.3) (EC 3.6.3.5); Copper-translocating P-type ATPase (EC 3.6.3.4)	HAD_like superfamily;Cation_ATPase_C
mfl357	418422	419018	418422	419018	597	peg.356	DJR	3	C	E	present	C-E-1	0.121012	GTP-binding protein EngB	GTPase_YsxC
mfl358	419027	419563	419027	419563	537	peg.357	0	0	NC	NE	absent	NC-NE-0	0.149626	hypothetical protein
mfl359	419565	420200	419565	420173	609	peg.358	0	0	C	E	absent	C-E-0	0.115983	hypothetical transmembrane protein
mfl360	420175	420846	420175	420846	672	peg.359	0	0	C	E	present	C-E-1	0.0928124	FIG00836176: hypothetical protein
mfl361	420925	421635	420925	421635	711	peg.360	0	0	C	NE	absent	C-NE-0	0.0808519	FIG00834710: hypothetical protein
mfl362	421670	422278	421670	422278	609	peg.361	IQR	3	C	NE	absent	C-NE-0	0.115983	Short chain dehydrogenase	PRK07578
mfl362.1	422405	422569	422405	422569	165	peg.362	0	0	C	E	present	C-E-1	0.557841	SSU ribosomal protein S21p	rpsU
mfl363	422689	423567	422689	423567	879	peg.363	0	0	C	NE	absent	C-NE-0	0.0446264	Hypothetical transmembrane protein
mfl364	423567	423815	423567	423815	249	peg.364	0	0	C	E	absent	C-E-0	0.41444	hypothetical protein
mfl365	423916	425649	423916	425649	1734	peg.365	J	1	C	E	present	C-E-1	0.00216798	Aspartyl-tRNA synthetase (EC 6.1.1.12)	aspS
mfl366	425652	427025	425652	426899	1248	peg.366	J	1	C	E	present	C-E-1	0.0120975	Histidyl-tRNA synthetase (EC 6.1.1.21)	hisS
mfl367	427000	428433	427000	428433	1434	peg.367	0	0	C	NE	present	C-NE-1	0.00626535	Hypothetical transmembrane protein
mfl368	428426	429385	428426	429385	960	peg.368	0	0	C	NE	present	C-NE-1	0.0335082	DNA polymerase III delta subunit (EC 2.7.7.7)	DNA_pol3_delt_C superfamily
mfl368.1	429523	429768	429523	429768	246	peg.369	J	1	C	E	present	C-E-1	0.418861	SSU ribosomal protein S20p	rpsT
mfl369	429811	431634	429811	431670	1860	peg.370	R	1	C	NE	absent	C-NE-0	0.00138829	competence protein ComEC	ComEC superfamily
mfl370	431806	432300	431806	432300	495	peg.371	0	0	NC	NE	absent	NC-NE-0	0.173593	hypothetical protein
mfl371	432357	432707	432357	432707	351	peg.372	J	1	C	NE	present	C-NE-1	0.288907	Ribosome-binding factor A	rbfA
mfl372	432735	433385	432735	433385	651	peg.373	FO	2	C	E	present	C-E-1	0.0999697	5'-methylthioadenosine nucleosidase (EC 3.2.2.16) / S-adenosylhomocysteine nucleosidase (EC 3.2.2.9)	PNP_UDP_1 superfamily
mfl373	433385	434494	433385	434494	1110	peg.374	HJ	2	C	E	present	C-E-1	0.0197109	Nicotinate-nucleotide adenylyltransferase (EC 2.7.7.18) / Hydrolase (HAD superfamily), YqeK	nadD
mfl374	434484	435023	434484	435023	540	peg.375	J	1	C	NE	absent	C-NE-0	0.148046	tRNA (cytidine(34)-2'-O)-methyltransferase (EC 2.1.1.207)	TrmL
mfl375	435025	435621	435025	435621	597	peg.376	FJ	2	C	NE	absent	C-NE-0	0.121012	Nucleoside 5-triphosphatase RdgB (dHAPTP, dITP, XTP-specific) (EC 3.6.1.15)	Ham1p_like
mfl376	435684	436445	435684	436445	762	peg.377	H	1	C	NE	absent	C-NE-0	0.0675055	hypothetical protein	PKc_like superfamily
mfl377	436450	437559	436450	437559	1110	peg.378	0	0	NC	NE	absent	NC-NE-0	0.0197109	Conserved hypothetical prolipoprotein
mfl378	437652	438782	437652	438782	1131	peg.379	R	1	C	NE	absent	C-NE-0	0.0182997	Malate permease	Mem_trans superfamily
mfl379	438878	439951	438878	439951	1074	peg.380	EV	2	C	NE	present	C-NE-1	0.0223879	Aminopeptidase YpdF (MP-, MA-, MS-, AP-, NP- specific)	APP-like;Creatinase_N
mfl380	440015	440158	440015	440158	144	peg.381	J	1	C	E	absent	C-E-0	0.600859	LSU ribosomal protein L33p	Ribosomal_L33 superfamily
mfl381	440341	441396	440341	441396	1056	peg.382	0	0	C	E	present	C-E-1	0.0238598	Hypothetical prolipoprotein	Mollicu_LP superfamily
mfl382	442022	443146	442022	443146	1125	peg.383	EFIQ	4	C	E	present	C-E-1	0.0186923	1-acyl-sn-glycerol-3-phosphate acyltransferase (EC 2.3.1.51)	LPLAT_AGPAT-like;tRNA-synt_1g superfamily
mfl383	443148	443633	443148	443633	486	peg.384	H	1	C	E	absent	C-E-0	0.179208	Dihydrofolate reductase (EC 1.5.1.3)	DHFR
mfl384	443626	443961	443626	443961	336	peg.385	I	1	C	E	present	C-E-1	0.304651	Holo-[acyl-carrier protein] synthase (EC 2.7.8.7)	ACPS superfamily
mfl385	444044	444517	444044	444517	474	peg.386	0	0	C	E	present	C-E-1	0.186979	dCMP deaminase (EC 3.5.4.12); Late competence protein ComEB	deoxycytidylate_deaminase
mfl386	444517	445962	444517	445962	1446	peg.387	O	1	C	NE	present	C-NE-1	0.00600495	Hypothetical transmembrane protein	CAP_GLY superfamily
mfl387	445943	446878	445943	446878	936	peg.388	HJ	2	C	NE	present	C-NE-1	0.0364773	Ribosomal large subunit pseudouridine synthase D (EC 4.2.1.70)	RluA
mfl388	446862	447485	446862	447485	624	peg.389	MU	2	C	NE	present	C-NE-1	0.109989	Lipoprotein signal peptidase (EC 3.4.23.36)	PRK14766
mfl389	447505	450231	447505	450231	2727	peg.390	J	1	C	E	present	C-E-1	6.46411e-05	Isoleucyl-tRNA synthetase (EC 6.1.1.5)	ileS
mfl390	450510	451484	450510	451484	975	peg.391	T	1	C	NE	absent	C-NE-0	0.0317766	FIG00836012: hypothetical protein	Abhydrolase_1 superfamily
mfl391	451560	452030	451560	451958	399	peg.392	0	0	C	NE	absent	C-NE-0	0.24379	hypothetical protein	DUF552
mfl392	451972	453162	451972	453162	1191	peg.393	DM	2	C	NE	absent	C-NE-0	0.0148002	Cell division protein FtsZ (EC 3.4.24.-)	PRK09330
mfl393	453177	454484	453177	454484	1308	peg.394	0	0	C	NE	absent	C-NE-0	0.00978406	hypothetical protein
mfl394	454506	455432	454506	455432	927	peg.395	J	1	C	NE	present	C-NE-1	0.0376573	rRNA small subunit methyltransferase H	PRK00050
mfl395	455432	455887	455432	455887	456	peg.396	0	0	C	NE	present	C-NE-1	0.199272	Cell division protein MraZ	PRK00326
mfl396	456012	456191	456012	456191	180	peg.397	J	1	C	E	present	C-E-1	0.529013	LSU ribosomal protein L32p	rpmF
mfl397	456212	456706	456212	456706	495	peg.398	0	0	C	NE	absent	C-NE-0	0.173593	hypothetical protein	DUF177 superfamily
mfl398	456711	459092	456711	459092	2382	peg.399	J	1	C	E	present	C-E-1	0.000219045	Phenylalanyl-tRNA synthetase beta chain (EC 6.1.1.20)	pheT_bact
mfl399	459100	460152	459100	460152	1053	peg.400	J	1	C	E	present	C-E-1	0.0241144	Phenylalanyl-tRNA synthetase alpha chain (EC 6.1.1.20)	pheS
mfl400	460168	460788	460168	460788	621	peg.401	0	0	C	E	present	C-E-1	0.111162	hypothetical protein	PolC superfamily
mfl401	460796	465022	460796	465022	4227	peg.402	V	1	C	NE	present	C-NE-1	3.2067e-07	Alternative splicing could exist. 2 probable transmembrane helices predicted by TMHMM2.0 at aa 297-319 and 339-361	FtsX
mfl402	470174	470854	470174	470854	681	peg.403	R	1	NC	NE	absent	NC-NE-0	0.0899041	ThiJ/PfpI family protein	GATase1_Hsp31_like
mfl403	470877	472109	470877	472109	1233	peg.404	QR	2	C	NE	absent	C-NE-0	0.0127568	ATPase, AAA family	PRK13342
mfl404	472161	474524	472161	474524	2364	peg.405	O	1	C	NE	present	C-NE-1	0.000233446	ATP-dependent protease La (EC 3.4.21.53) Type I	Lon superfamily
mfl405	474634	475914	474634	475914	1281	peg.406	O	1	NC	NE	absent	NC-NE-0	0.0107646	Cell division trigger factor (EC 5.2.1.8)	tig
mfl406	475934	476233	475934	476233	300	peg.407	0	0	C	NE	present	C-NE-1	0.346027	SSU ribosomal protein S20p
mfl407	476265	476822	476265	476822	558	peg.408	J	1	C	E	present	C-E-1	0.138913	Translation elongation factor P	efp
mfl408	476884	477360	476884	477321	438	peg.409	0	0	C	NE	absent	C-NE-0	0.212374	unknown transmembrane protein	ECF_trnsprt superfamily
mfl409	477395	478336	477395	478336	942	peg.410	JK	2	C	NE	present	C-NE-1	0.0357113	Methionyl-tRNA formyltransferase (EC 2.1.2.9)	fmt
mfl410	478323	480452	478323	480452	2130	peg.411	I	1	C	NE	present	C-NE-1	0.000534171	FIG00833898: hypothetical protein	DUF2779
			480403	480534	132	peg.412	0	0	NC	E	absent	NC-E-0	0.626915	hypothetical protein
mfl411	480560	481177	480560	481177	618	peg.413	0	0	C	E	present	C-E-1	0.112348	Hypothetical transmembrane protein	WASH_WAHD superfamily
mfl412	481235	482359	481235	482359	1125	peg.414	J	1	C	E	present	C-E-1	0.0186923	tRNA-specific 2-thiouridylase MnmA	mnmA
mfl413	482430	483959	482430	483788	1359	peg.415	0	0	C	NE	absent	C-NE-0	0.00816898	Xanthine/uracil/thiamine/ascorbate permease family protein	AzgA
mfl414	484209	485333	484209	485333	1125	peg.416	O	1	C	NE	present	C-NE-1	0.0186923	Chaperone protein DnaJ	PRK14296
mfl415	485388	487166	485388	487166	1779	peg.417	CKLO	4	C	E	present	C-E-1	0.00184894	Chaperone protein DnaK	dnaK
mfl416	487188	487751	487188	487751	564	peg.418	O	1	C	E	present	C-E-1	0.135996	Heat shock protein GrpE	GrpE
mfl417	487744	488772	487744	488772	1029	peg.419	O	1	C	E	present	C-E-1	0.0262511	Heat-inducible transcription repressor HrcA	hrcA
mfl418	488827	490962	488827	490962	2136	peg.420	O	1	C	NE	present	C-NE-1	0.000522953	ClpB protein	ClpB_D2-small superfamily
mfl419	491075	491941	491075	491941	867	peg.421	F	1	C	NE	absent	C-NE-0	0.0465616	Thymidylate synthase (EC 2.1.1.45)	Thymidylat_synt
mfl420	492000	492947	492000	492947	948	peg.422	0	0	C	NE	absent	C-NE-0	0.0349613	Holliday junction DNA helicase RuvB	ruvB
mfl421	492940	493488	492940	493488	549	peg.423	L	1	C	NE	absent	C-NE-0	0.143407	Holliday junction DNA helicase RuvA	RuvA_N superfamily
mfl422	493558	495390	493558	495390	1833	peg.424	RTV	3	C	NE	present	C-NE-1	0.00152743	Lipid A export ATP-binding/permease protein MsbA	ABC_MTABC3_MDL1_MDL2;MdlB
mfl423	495401	497245	495401	497245	1845	peg.425	V	1	C	NE	present	C-NE-1	0.00146395	Lipid A export ATP-binding/permease protein MsbA	ABC_MTABC3_MDL1_MDL2;MdlB
mfl424	497367	498116	497367	498116	750	peg.426	0	0	NC	NE	absent	NC-NE-0	0.0704328	hypothetical protein	RpiR
mfl425	498236	499594	498236	499594	1359	peg.427	0	0	NC	NE	absent	NC-NE-0	0.00816898	Beta-glucosidase (EC 3.2.1.21)	BglB
mfl426	499598	501229	499598	501229	1632	peg.428	G	1	NC	NE	absent	NC-NE-0	0.00310998	PTS system, trehalose-specific IIB component (EC 2.7.1.69) / PTS system, trehalose-specific IIC component (EC 2.7.1.69)	PTS_IIB_glc superfamily
mfl427	501265	502704	501265	502704	1440	peg.429	0	0	C	NE	absent	C-NE-0	0.00613377	hypothetical protein	DUF2130 superfamily;PheS superfamily
mfl428	502913	503728	502913	503728	816	peg.430	L	1	NC	NE	absent	NC-NE-0	0.0557672	SSU ribosomal protein S6p / hypothetical protein	Bac_DNA_binding
mfl429	503732	507511	503732	507511	3780	peg.431	0	0	NC	NE	absent	NC-NE-0	1.55878e-06	hypothetical protein
mfl430	507621	509063	507621	509063	1443	peg.432	G	1	NC	NE	absent	NC-NE-0	0.00606902	6-phospho-beta-glucosidase (EC 3.2.1.86)	BglB
mfl431	509047	510591	509047	510591	1545	peg.433	G	1	NC	NE	absent	NC-NE-0	0.00423074	PTS system, trehalose-specific IIB component (EC 2.7.1.69) / PTS system, trehalose-specific IIC component (EC 2.7.1.69)	PTS_IIB_glc superfamily
mfl432	510684	511436	510684	511436	753	peg.434	0	0	NC	NE	absent	NC-NE-0	0.0696893	hypothetical protein	HTH_6 superfamily
mfl433	511458	511925	511458	511925	468	peg.435	0	0	NC	E	absent	NC-E-0	0.19099	unknown transmembrane protein
mfl434	512060	512758	512060	512758	699	peg.436	0	0	NC	NE	absent	NC-NE-0	0.084358	hypothetical protein
mfl435	512776	513462	512776	513462	687	peg.437	0	0	NC	NE	absent	NC-NE-0	0.088016	hypothetical protein
mfl436	513671	513859	513671	513859	189	peg.438	0	0	NC	NE	absent	NC-NE-0	0.512436	hypothetical protein
mfl437	513870	515222	513870	515222	1353	peg.439	E	1	C	NE	present	C-NE-1	0.00834422	Acetylornithine deacetylase/Succinyl-diaminopimelate desuccinylase and related deacylases	M20_PepV
mfl438	515233	516135	515233	515976	744	peg.440	O	1	C	NE	absent	C-NE-0	0.0719437	hypothetical protein	DnaJ superfamily
mfl439	516223	516510	516223	516510	288	peg.441	J	1	C	E	present	C-E-1	0.361032	LSU ribosomal protein L27p	rpmA
mfl440	516512	516826	516512	516826	315	peg.442	0	0	C	E	present	C-E-1	0.328145	FIG139598: Potential ribosomal protein	YsxB-like
mfl441	516829	517128	516829	517128	300	peg.443	J	1	C	E	present	C-E-1	0.346027	LSU ribosomal protein L21p	rplU
mfl442	517292	517684	517292	517684	393	peg.444	0	0	C	NE	absent	C-NE-0	0.24902	hypothetical protein
			517751	517897	147	peg.445	0	0	NC	E	absent	NC-E-0	0.594516	hypothetical protein
mfl443	517966	518388	517966	518388	423	peg.446	0	0	NC	E	absent	NC-E-0	0.223947	hypothetical protein
mfl444	518513	522943	518513	522931	4419	peg.447	0	0	NC	NE	absent	NC-NE-0	1.62588e-07	Chitinase (EC 3.2.1.14)
			523389	523538	150	peg.448	0	0	NC	E	absent	NC-E-0	0.588241	hypothetical protein
			523546	523668	123	peg.449	0	0	NC	E	absent	NC-E-0	0.647195	hypothetical protein
			524146	524274	129	peg.450	0	0	NC	NE	absent	NC-NE-0	0.633603	hypothetical protein
mfl446	524857	527580	524857	527580	2724	peg.451	0	0	NC	NE	absent	NC-NE-0	6.53308e-05	Chitinase (EC 3.2.1.14)	DUF285;Flavi_NS2B superfamily
mfl447	527599	528456	527599	528456	858	peg.452	JL	2	NC	NE	absent	NC-NE-0	0.0480678	SSU ribosomal protein S6p / hypothetical protein
mfl448	529927	530652	529927	530652	726	peg.453	0	0	C	NE	absent	C-NE-0	0.0766736	hypothetical protein
			530720	530953	234	peg.454	0	0	NC	E	absent	NC-E-0	0.437024	hypothetical protein
			531354	531476	123	peg.455	0	0	NC	E	absent	NC-E-0	0.647195	hypothetical protein
mfl449	531528	532379	531528	532379	852	peg.456	0	0	C	NE	absent	C-NE-0	0.0490989	hypothetical protein
mfl450	532382	533089	532382	533089	708	peg.457	EGV	3	C	NE	absent	C-NE-0	0.0817145	ABC transporter, ATP-binding protein	ABC_DR_subfamily_A
mfl451	533193	533795	533193	533795	603	peg.458	0	0	NC	NE	absent	NC-NE-0	0.118471	hypothetical protein
mfl452	533959	534711	533959	534711	753	peg.459	0	0	C	NE	absent	C-NE-0	0.0696893	Hypothetical transmembrane protein
mfl453	534791	535627	534791	535627	837	peg.460	0	0	NC	NE	absent	NC-NE-0	0.0517746	hypothetical protein
mfl454	535709	536476	535709	536476	768	peg.461	0	0	C	NE	absent	C-NE-0	0.0660878	hypothetical protein
mfl455	536623	536850	536623	536850	228	peg.462	0	0	NC	NE	absent	NC-NE-0	0.446399	Transcriptional regulator, MerR family	HTH_XRE
mfl456	536837	537970	536837	537970	1134	peg.463	L	1	NC	NE	absent	NC-NE-0	0.0181065	hypothetical protein	Bac_DNA_binding
mfl457	538048	538284	538048	538284	237	peg.464	0	0	NC	NE	absent	NC-NE-0	0.432411	hypothetical protein
mfl458	538304	539896	538304	539896	1593	peg.465	0	0	NC	NE	absent	NC-NE-0	0.00357004	hypothetical protein
mfl459	539922	541943	539922	541943	2022	peg.466	0	0	C	NE	absent	C-NE-0	0.00078271	hypothetical protein
mfl460	541996	543810	541996	543810	1815	peg.467	O	1	NC	NE	absent	NC-NE-0	0.00162785	hypothetical transmembrane protein	NosY
mfl461	543846	545717	543846	545717	1872	peg.468	0	0	C	NE	absent	C-NE-0	0.00133059	reticulocyte binding protein 2 homolog a
mfl462	545733	548600	545733	548600	2868	peg.469	DEHMPRV	7	NC	NE	absent	NC-NE-0	3.92546e-05	Na+ ABC transporter, ATP-binding component	CcmA;SMC_N superfamily
mfl463	548823	549392	548823	549392	570	peg.470	FJ	2	C	E	present	C-E-1	0.13314	Hypoxanthine-guanine phosphoribosyltransferase (EC 2.4.2.8)	HptA
mfl464	549468	549896	549468	549896	429	peg.471	K	1	C	E	present	C-E-1	0.219244	Putative Holliday junction resolvase YggF	RuvX
mfl465	549889	550788	549889	550788	900	peg.472	I	1	C	NE	absent	C-NE-0	0.0414314	FIG00791463: hypothetical protein	PAP2_like_6
mfl466	550862	551266	550862	551266	405	peg.473	F	1	C	E	absent	C-E-0	0.23867	Cytidine deaminase (EC 3.5.4.5)	Cdd superfamily
mfl467	551263	551835	551263	551835	573	peg.474	0	0	NC	E	absent	NC-E-0	0.131735	unknown transmembrane protein
mfl468	551920	553281	551920	553281	1362	peg.475	G	1	C	E	present	C-E-1	0.00808275	Enolase (EC 4.2.1.11)	eno
mfl469	553412	555250	553412	555250	1839	peg.476	T	1	C	NE	absent	C-NE-0	0.00149535	GTP-binding protein TypA/BipA	GTP_EFTU superfamily
mfl470	555287	555706	555287	555706	420	peg.477	0	0	NC	NE	absent	NC-NE-0	0.226336	hypothetical protein	ASCH
mfl471	555708	556232	555708	556232	525	peg.478	FV	2	NC	NE	absent	NC-NE-0	0.156114	Putative Nudix hydrolase YfcD (EC 3.6.-.-)	Nudix_Hydrolase_34
mfl472	556287	557096	556287	557096	810	peg.479	0	0	C	E	present	C-E-1	0.0569635	hypothetical protein
mfl473	557111	558913	557111	558913	1803	peg.480	J	1	C	NE	present	C-NE-1	0.00169844	Translation elongation factor LepA	PRK05433
mfl474	558931	559860	558931	559860	930	peg.481	0	0	C	NE	absent	C-NE-0	0.0372598	Lysophospholipase (EC 3.1.1.5); Monoglyceride lipase (EC 3.1.1.23); putative	PldB
mfl475	559864	560484	559864	560484	621	peg.482	L	1	C	E	present	C-E-1	0.111162	Ribonuclease HI-related protein	RNase_HI_bacteria_like;Cauli_VI
mfl476	560510	561931	560510	561931	1422	peg.483	JKT	3	C	E	present	C-E-1	0.00653704	Prolyl-tRNA synthetase (EC 6.1.1.15), archaeal/eukaryal type	PRK08661
mfl477	561936	562562	561936	562562	627	peg.484	0	0	C	E	present	C-E-1	0.108828	hypothetical protein
mfl478	562795	563262	562795	563262	468	peg.485	0	0	C	E	present	C-E-1	0.19099	LSU m3Psi1915 methyltransferase RlmH	SPOUT_MTase
mfl479	563275	564627	563275	564627	1353	peg.486	U	1	C	NE	present	C-NE-1	0.00834422	Signal recognition particle, subunit Ffh SRP54 (TC 3.A.5.1.1)	PRK10867
mfl480	564720	566084	564720	566084	1365	peg.487	J	1	C	E	present	C-E-1	0.00799742	Asparaginyl-tRNA synthetase (EC 6.1.1.22)	asnC
mfl481	566089	566937	566089	566937	849	peg.488	HR	2	C	NE	present	C-NE-1	0.0496228	HMP-PP hydrolase (pyridoxal phosphatase) Cof, detected in genetic screen for thiamin metabolic genes (PMID:15292217)	Cof
mfl482	566942	568087	566942	568087	1146	peg.489	T	1	C	NE	absent	C-NE-0	0.017354	Putative hydrolase from alpha/beta family	AXE1 superfamily
mfl483	568100	568882	568100	568882	783	peg.490	0	0	C	NE	absent	C-NE-0	0.0626725	Transcriptional regulator, RpiR family	RpiR
mfl484	568949	569902	568949	569902	954	peg.491	J	1	C	NE	present	C-NE-1	0.034227	TsaD/Kae1/Qri7 protein, required for threonylcarbamoyladenosine t(6)A37 formation in tRNA	T6A_TsaD_YgjD
mfl485	569915	570319	569915	570319	405	peg.492	0	0	C	E	absent	C-E-0	0.23867	hypothetical protein
mfl486	570385	570774	570385	570774	390	peg.493	0	0	NC	E	absent	NC-E-0	0.251677	hypothetical protein
mfl487	570776	571255	570776	571255	480	peg.494	0	0	NC	NE	absent	NC-NE-0	0.183053	hypothetical protein	DUF1640 superfamily
mfl488	571307	572251	571307	572251	945	peg.495	CFJ	3	C	NE	absent	C-NE-0	0.0353343	FIG146085: 3'-to-5' oligoribonuclease A, Bacillus type	NrnA
mfl489	572366	574042	572366	574042	1677	peg.496	0	0	C	NE	absent	C-NE-0	0.00265231	Hypothetical transmembrane protein
mfl490	574124	576529	574124	576529	2406	peg.497	J	1	C	E	present	C-E-1	0.000201215	Leucyl-tRNA synthetase (EC 6.1.1.4)	leuS
mfl491	576775	578544	576775	578544	1770	peg.498	0	0	NC	NE	absent	NC-NE-0	0.00190875	hypothetical protein	TIGR04141 superfamily
mfl492	578642	579037	578642	579037	396	peg.499	J	1	C	NE	present	C-NE-1	0.246391	SSU ribosomal protein S9p (S16e)	rpsI
mfl493	579037	579489	579037	579489	453	peg.500	J	1	C	E	present	C-E-1	0.201398	LSU ribosomal protein L13p (L13Ae)	rplM
mfl494	579581	580147	579581	580147	567	peg.501	J	1	C	NE	present	C-NE-1	0.134561	TsaB protein, required for threonylcarbamoyladenosine (t(6)A) formation in tRNA	T6A_YeaZ
mfl495	580149	580568	580149	580568	420	peg.502	IJ	2	C	E	present	C-E-1	0.226336	TsaE protein, required for threonylcarbamoyladenosine t(6)A37 formation in tRNA	TsaE
mfl496	580623	583283	580623	583283	2661	peg.503	PS	2	C	E	present	C-E-1	8.16403e-05	Mg(2+) transport ATPase, P-type (EC 3.6.3.2)	P-type_ATPase_Mg
mfl497	583524	584462	583524	584462	939	peg.504	KR	2	C	NE	present	C-NE-1	0.0360923	glucokinase( EC:2.7.1.2 )	NagC
mfl498	584479	584832			N/A			0				--
mfl499	584838	586457	584838	586457	1620	peg.505	GLMPR	5	NC	NE	absent	NC-NE-0	0.00324484	Trehalose-6-phosphate hydrolase (EC 3.2.1.93)	trehalose_treC
mfl500	586503	588062	586503	588062	1560	peg.506	G	1	C	NE	absent	C-NE-0	0.0040121	PTS system, trehalose-specific IIB component (EC 2.7.1.69) / PTS system, trehalose-specific IIC component (EC 2.7.1.69)	PTS_IIB_glc superfamily
mfl501	588125	589072	588125	589072	948	peg.507	0	0	C	NE	absent	C-NE-0	0.0349613	Sucrose operon repressor ScrR, LacI family	PurR
mfl502	589161	590759	589161	590759	1599	peg.508	G	1	C	E	present	C-E-1	0.00349507	2,3-bisphosphoglycerate-independent phosphoglycerate mutase (EC 5.4.2.1)	PRK05434
mfl503	590775	591596	590775	591596	822	peg.509	HR	2	C	NE	present	C-NE-1	0.054596	Hydrolase (HAD superfamily)	HAD_Pase
mfl504	591600	592427	591600	592346	747	peg.510	G	1	C	E	present	C-E-1	0.0711842	Triosephosphate isomerase (EC 5.3.1.1)	tpiA
mfl505	592452	594968	592452	594968	2517	peg.511	0	0	NC	NE	absent	NC-NE-0	0.000135873	hypothetical protein
mfl506	595009	595701	595009	595701	693	peg.512	0	0	C	NE	absent	C-NE-0	0.0861676	hypothetical protein
mfl507	596942	597961	596942	597961	1020	peg.513	0	0	C	NE	absent	C-NE-0	0.0271003	unknown transmembrane protein
mfl508	597951	598898	597951	598898	948	peg.514	0	0	NC	NE	absent	NC-NE-0	0.0349613	unknown transmembrane protein
mfl509	598961	602203	598961	602203	3243	peg.515	E	1	C	NE	present	C-NE-1	1.04178e-05	Spermidine Putrescine ABC transporter permease component potC (TC_3.A.1.11.1) / ABC transporter, periplasmic spermidine putrescine-binding protein PotD (TC 3.A.1.11.1)	PotC;Periplasmic_Binding_Protein_Type_2 superfamily;NBD94 superfamily
mfl510	602167	603162	602167	603162	996	peg.516	E	1	C	NE	present	C-NE-1	0.0295016	Spermidine Putrescine ABC transporter permease component PotB (TC 3.A.1.11.1)	PotB
mfl511	603167	604219	603167	604219	1053	peg.517	P	1	C	NE	present	C-NE-1	0.0241144	Putrescine transport ATP-binding protein PotA (TC 3.A.1.11.1)	PotA
mfl513	604572	605411	604572	605411	840	peg.518	HR	2	C	E	present	C-E-1	0.051228	Hydrolase (HAD superfamily)	Cof
mfl514	605495	606415	605495	606415	921	peg.519	G	1	C	NE	absent	C-NE-0	0.0384651	Fructokinase (EC 2.7.1.4)	bac_FRK
mfl515	606417	607868	606417	607868	1452	peg.520	G	1	C	NE	absent	C-NE-0	0.00587884	Sucrose-6-phosphate hydrolase (EC 3.2.1.26)	Glyco_hydro_32C superfamily
mfl516	607873	609591	607873	609591	1719	peg.521	G	1	C	NE	absent	C-NE-0	0.00228612	PTS system, sucrose-specific IIB component (EC 2.7.1.69) / PTS system, sucrose-specific IIC component (EC 2.7.1.69) / PTS system, sucrose-specific IIA component (EC 2.7.1.69)	PTS_IIB_glc superfamily
mfl517	609611	610309	609611	610309	699	peg.522	0	0	NC	NE	absent	NC-NE-0	0.084358	GntR-family transcriptional regulator	MngR
mfl518	610540	611010	610540	611010	471	peg.523	0	0	C	NE	absent	C-NE-0	0.188974	hypothetical protein
mfl519	611097	612818	611097	612818	1722	peg.524	G	1	C	NE	present	C-NE-1	0.00226199	Phosphoenolpyruvate-protein phosphotransferase of PTS system (EC 2.7.3.9)	PtsA
mfl520	612951	613091	612951	613091	141	peg.525	0	0	C	E	absent	C-E-0	0.60727	hypothetical protein
mfl521	613110	613844	613110	613844	735	peg.526	HR	2	C	E	present	C-E-1	0.074271	NAD synthetase (EC 6.3.1.5)	NAD_synthase
mfl522	613864	615162	613864	615162	1299	peg.527	DL	2	C	E	present	C-E-1	0.0101006	GTP-binding protein Obg	obgE
mfl523	615188	615496	615188	615496	309	peg.528	0	0	C	E	present	C-E-1	0.335184	hypothetical protein	DsbC_N superfamily
mfl524	615486	616223	615486	616223	738	peg.529	0	0	C	NE	present	C-NE-1	0.073487	hypothetical protein	DUF3196 superfamily
mfl525	616476	618476	616476	618476	2001	peg.530	L	1	C	NE	absent	C-NE-0	0.000843069	DEAD-box ATP-dependent RNA helicase CshA (EC 3.6.4.13)	SrmB;Rho superfamily;RRM superfamily
mfl526	618620	620059	618620	620059	1440	peg.531	G	1	NC	NE	absent	NC-NE-0	0.00613377	Sucrose-6-phosphate hydrolase (EC 3.2.1.26)	Glyco_hydro_32N;Glyco_hydro_32C superfamily
mfl527	620061	621593	620061	621593	1533	peg.532	G	1	NC	NE	absent	NC-NE-0	0.0044142	PTS system, trehalose-specific IIB component (EC 2.7.1.69) / PTS system, trehalose-specific IIC component (EC 2.7.1.69)	PTS_IIB_glc superfamily
mfl528	621769	623934	621769	623934	2166	peg.533	FK	2	C	NE	present	C-NE-1	0.000470298	Ribonucleotide reductase of class Ib (aerobic), alpha subunit (EC 1.17.4.1)	PRK07187
mfl529	623937	624392	623937	624392	456	peg.534	0	0	C	E	present	C-E-1	0.199272	Ribonucleotide reduction protein NrdI	nrdI
mfl530	624396	625418	624396	625418	1023	peg.535	F	1	C	NE	present	C-NE-1	0.0268142	Ribonucleotide reductase of class Ib (aerobic), beta subunit (EC 1.17.4.1)	PRK13965
mfl531	625671	627254	625671	627254	1584	peg.536	0	0	C	NE	present	C-NE-1	0.00368553	FIG00834907: hypothetical protein	Asd superfamily
mfl532	627269	628609	627269	628609	1341	peg.537	J	1	C	NE	absent	C-NE-0	0.00870605	tRNA:m(5)U-54 MTase gid	PRK05335
mfl533	628609	630516	628609	630516	1908	peg.538	MRV	3	C	NE	present	C-NE-1	0.00117149	Lipid A export ATP-binding/permease protein MsbA	ABC_ATPase superfamily;MdlB
mfl534	630503	632482	630503	632482	1980	peg.539	MV	2	NC	NE	present	NC-NE-1	0.000908082	Lipid A export ATP-binding/permease protein MsbA	MdlB
mfl535	632569	633348	632569	633348	780	peg.540	KL	2	C	NE	absent	C-NE-0	0.0633411	SMF family protein, DNA processing chain A (dprA)	Smf superfamily
mfl536	633353	633658	633353	633658	306	peg.541	L	1	C	NE	absent	C-NE-0	0.33876	FIG00834124: hypothetical protein	RPA_2b-aaRSs_OBF_like superfamily
mfl537	633730	634356	633730	634356	627	peg.542	L	1	C	NE	absent	C-NE-0	0.108828	Ribonuclease HII (EC 3.1.26.4)	RNase_HII_bacteria_HII_like
mfl538	634350	635297	634350	635297	948	peg.543	JR	2	C	E	present	C-E-1	0.0349613	50S ribosomal subunit maturation GTPase RbgA (B. subtilis YlqF)	GTPase_YlqF
mfl539	635387	635773	635387	635773	387	peg.544	J	1	C	NE	present	C-NE-1	0.254362	LSU ribosomal protein L19p	rplS
mfl540	635775	636506	635775	636506	732	peg.545	JQ	2	C	NE	present	C-NE-1	0.0750634	tRNA (Guanine37-N1) -methyltransferase (EC 2.1.1.31)	trmD
mfl541	636506	637006	636506	637006	501	peg.546	J	1	C	E	present	C-E-1	0.169947	16S rRNA processing protein RimM	RimM superfamily
mfl542	637064	637333	637064	637333	270	peg.547	J	1	C	E	present	C-E-1	0.384768	SSU ribosomal protein S16p	rpsP
mfl543	637421	638290	637421	638290	870	peg.548	0	0	C	E	present	C-E-1	0.0460701	Conserved hypothetical transmembrane protein
mfl544	638402	638965	638402	638965	564	peg.549	CP	2	C	E	present	C-E-1	0.135996	Inorganic pyrophosphatase (EC 3.6.1.1)	Pyrophosphatase
mfl545	639022	639816	639022	639816	795	peg.550	0	0	C	NE	present	C-NE-1	0.0600677	Hypothetical transmembrane protein
mfl546	639879	640592	639879	640592	714	peg.551	JK	2	C	NE	absent	C-NE-0	0.0799984	FIG000859: hypothetical protein YebC	PRK12378
mfl547	640594	641214	640594	641214	621	peg.552	H	1	C	NE	present	C-NE-1	0.111162	Deoxyadenosine kinase (EC 2.7.1.76) / Deoxyguanosine kinase (EC 2.7.1.113)	dNK
mfl548	641228	641983	641228	641983	756	peg.553	J	1	C	NE	present	C-NE-1	0.0689536	Ribosomal large subunit pseudouridine synthase B (EC 4.2.1.70) ## LSU Psi2605	RsuA
mfl549	641983	642612	641983	642612	630	peg.554	0	0	C	E	present	C-E-1	0.107679	Segregation and condensation protein B	SMC_ScpB
mfl550	642605	643438	642605	643438	834	peg.555	0	0	C	NE	present	C-NE-1	0.052327	Segregation and condensation protein A	SMC_ScpA superfamily
mfl551	643489	644328	643489	644328	840	peg.556	0	0	C	NE	present	C-NE-1	0.051228	Hypothetical transmembrane protein
mfl552	644345	644914	644345	644914	570	peg.557	0	0	C	NE	absent	C-NE-0	0.13314	hypothetical protein
mfl553	644924	646408	644924	645607	684	peg.558	0	0	NC	NE	absent	NC-NE-0	0.088955	hypothetical transmembrane protein
			645984	646298	315	peg.559	0	0	NC	E	absent	NC-E-0	0.328145	hypothetical protein
mfl554	646410	648071	646410	648071	1662	peg.560	J	1	C	E	present	C-E-1	0.00279685	Arginyl-tRNA synthetase (EC 6.1.1.19)	argS
mfl555	648123	648668	648123	648668	546	peg.561	J	1	C	E	present	C-E-1	0.144937	Ribosome recycling factor	frr
mfl556	648680	649396	648680	649396	717	peg.562	F	1	C	E	present	C-E-1	0.079154	Uridine monophosphate kinase (EC 2.7.4.22)	AAK_UMPK-PyrH-Ec
mfl558	649794	650537	649794	650537	744	peg.563	GIMNR	5	NC	E	absent	NC-E-0	0.0719437	Peptidoglycan N-acetylglucosamine deacetylase (EC 3.5.1.-)	CE4_NodB_like_6s_7s
mfl559	650584	651144	650584	651144	561	peg.564	0	0	C	NE	absent	C-NE-0	0.137447	Hypothetical transmembrane protein
mfl560	651147	652040	651147	652040	894	peg.565	J	1	C	E	present	C-E-1	0.0423202	Translation elongation factor Ts	tsf
mfl561	652065	652916	652065	652865	801	peg.566	J	1	C	E	present	C-E-1	0.0588062	SSU ribosomal protein S2p (SAe)	rpsB
mfl562	653061	655121	653061	655121	2061	peg.567	0	0	C	E	present	C-E-1	0.000681844	polysaccharide transport protein, putative
mfl563	655137	656108	655137	656045	909	peg.568	J	1	C	NE	present	C-NE-1	0.0401331	Ribosomal large subunit pseudouridine synthase C (EC 4.2.1.70)	RluA
mfl564	656045	657037	656045	657037	993	peg.569	O	1	C	E	present	C-E-1	0.0298163	Conserved hypothetical transmembrane protein, CAAX amino terminal protease family	Abi;YdiL
mfl565	657113	657382	657113	657382	270	peg.570	G	1	C	NE	present	C-NE-1	0.384768	Phosphotransferase system, phosphocarrier protein HPr	PTS-HPr
mfl566	657457	659628	657457	659628	2172	peg.571	L	1	C	NE	present	C-NE-1	0.000460422	ATP-dependent DNA helicase UvrD/PcrA	UvrD superfamily
mfl567	659621	660457	659621	660457	837	peg.572	0	0	C	E	present	C-E-1	0.0517746	Hypothetical transmembrane protein	RDD
mfl568	660464	661423	660464	661423	960	peg.573	M	1	C	E	present	C-E-1	0.0335082	glycosyltransferase	WcaA
mfl569	661596	662198	661596	662198	603	peg.574	J	1	C	E	present	C-E-1	0.118471	Peptide deformylase (EC 3.5.1.88)	Pep_deformylase
mfl570	662347	664113	662347	664113	1767	peg.575	J	1	C	E	present	C-E-1	0.00192911	Ribonuclease J1 (endonuclease and 5' exonuclease)	RnjA
mfl571	664136	666751	664136	666751	2616	peg.576	0	0	NC	NE	absent	NC-NE-0	9.57278e-05	Phosphonate ABC transporter permease protein phnE (TC 3.A.1.9.1)	PhnE superfamily
mfl572	666751	667500	666751	667500	750	peg.577	EHMPTV	6	C	E	present	C-E-1	0.0704328	Phosphonate ABC transporter ATP-binding protein (TC 3.A.1.9.1)	ABC_PhnC_transporter
mfl573	667570	668787	667570	668787	1218	peg.578	0	0	NC	NE	absent	NC-NE-0	0.013452	Phosphonate ABC transporter phosphate-binding periplasmic component (TC 3.A.1.9.1)	Phosphonate-bd superfamily
mfl574	669082	670032	669082	670032	951	peg.579	0	0	C	NE	present	C-NE-1	0.0345922	FIG00835546: hypothetical protein
mfl575	670096	670602	670096	670602	507	peg.580	0	0	C	NE	absent	C-NE-0	0.166378	hypothetical protein
mfl576	670870	671556	670870	671556	687	peg.581	0	0	C	NE	present	C-NE-1	0.088016	Substrate-specific component RibU of riboflavin ECF transporter
mfl577	671596	672810	671596	672810	1215	peg.582	G	1	C	E	present	C-E-1	0.0135955	Phosphoglycerate kinase (EC 2.7.2.3)	pgk
mfl578	672923	673936	672923	673936	1014	peg.583	EG	2	C	E	present	C-E-1	0.0276816	NAD-dependent glyceraldehyde-3-phosphate dehydrogenase (EC 1.2.1.12)	GAPDH-I
mfl579	674029	674964	674029	674964	936	peg.584	0	0	C	E	present	C-E-1	0.0364773	Helicase loader DnaI	DnaI_N superfamily
mfl580	674972	676156	674972	676156	1185	peg.585	0	0	C	E	present	C-E-1	0.0151176	Helicase loader DnaB	DnaB superfamily
mfl581	676319	677146	676319	677146	828	peg.586	HL	2	C	NE	absent	C-NE-0	0.0534495	Formamidopyrimidine-DNA glycosylase (EC 3.2.2.23)	PRK01103
mfl582	677164	679851	677164	679851	2688	peg.587	L	1	C	NE	present	C-NE-1	7.42035e-05	DNA polymerase I (EC 2.7.7.7)	5_3_exonuc_N superfamily
mfl583	679868	682846	679868	682846	2979	peg.588	LM	2	C	E	present	C-E-1	2.6507e-05	DNA polymerase III alpha subunit (EC 2.7.7.7)	DnaE
mfl584	682846	684048	682846	683991	1146	peg.589	HJP	3	C	NE	present	C-NE-1	0.017354	tRNA S(4)U 4-thiouridine synthase (former ThiI)	PRK01565
mfl585	684066	685856	684066	685856	1791	peg.590	0	0	C	NE	present	C-NE-1	0.00177209	Conserved hypothetical transmembrane protein
mfl586	686108	686734	686108	686734	627	peg.591	J	1	C	E	present	C-E-1	0.108828	SSU ribosomal protein S4p (S9e)	rpsD
mfl587	686985	688226	686985	688226	1242	peg.592	J	1	C	E	present	C-E-1	0.0123571	Tyrosyl-tRNA synthetase (EC 6.1.1.1)	PRK05912
mfl588	688237	689292	688237	689292	1056	peg.593	0	0	C	E	present	C-E-1	0.0238598	Nicotinate phosphoribosyltransferase (EC 2.4.2.11)	PRK07188
mfl589	689297	689878	689297	689878	582	peg.594	J	1	NC	E	present	NC-E-1	0.127607	Phenylalanyl-tRNA synthetase domain protein (Bsu YtpR)	tRNA_bind_bactPheRS
mfl590	689956	690786	689956	690786	831	peg.595	I	1	C	NE	present	C-NE-1	0.0528852	DegV family protein	DegV
mfl591	690795	691646	690795	691646	852	peg.596	I	1	C	E	present	C-E-1	0.0490989	FIG00836333: hypothetical protein	DegV superfamily
mfl592	691957	692412			N/A			0				--
mfl593	692415	692639	692415	692639	225	peg.597	IQ	2	C	E	present	C-E-1	0.451162	Acyl carrier protein	PP-binding
mfl594	692671	693006	692671	693006	336	peg.598	0	0	C	E	absent	C-E-0	0.304651	hypothetical protein
mfl595	692993	694123	692993	694123	1131	peg.599	0	0	C	E	absent	C-E-0	0.0182997	hypothetical protein
mfl596	694198	695151	694198	695151	954	peg.600	C	1	C	NE	present	C-NE-1	0.034227	L-lactate dehydrogenase (EC 1.1.1.27)	HicDH_like
mfl597	695300	699064	695300	699064	3765	peg.601	HIJKMRV	7	C	E	present	C-E-1	1.64372e-06	DNA-directed RNA polymerase beta' subunit (EC 2.7.7.6)	PRK00566
mfl598	699074	702928	699074	702928	3855	peg.602	JK	2	C	E	present	C-E-1	1.19553e-06	DNA-directed RNA polymerase beta subunit (EC 2.7.7.6)	rpoB;RNAP_largest_subunit_C superfamily
mfl599	702943	704100	702943	704100	1158	peg.603	0	0	C	NE	present	C-NE-1	0.0166328	FIG00834111: hypothetical protein
mfl600	704315	705424	704315	705424	1110	peg.604	EHOR	4	NC	NE	absent	NC-NE-0	0.0197109	Beta-lactamase class C and other penicillin binding proteins	Beta-lactamase
mfl601	705469	705837	705469	705837	369	peg.605	J	1	C	NE	present	C-NE-1	0.271085	LSU ribosomal protein L7/L12 (P1/P2)	rplL
mfl602	705897	706397	705897	706397	501	peg.606	J	1	C	E	present	C-E-1	0.169947	LSU ribosomal protein L10p (P0)	Ribosomal_L10
mfl604	706623	709178	706623	709076	2454	peg.607	0	0	C	NE	absent	C-NE-0	0.000169793	hypothetical protein	ABC2_membrane superfamily;YhgE superfamily
mfl605	709256	710644	709256	710644	1389	peg.608	ET	2	C	NE	absent	C-NE-0	0.00734647	Amino acid permease	AA_permease_2 superfamily
mfl606	710631	711653	710631	711641	1011	peg.609	T	1	C	NE	absent	C-NE-0	0.0279769	N-formylglutamate deformylase (EC 3.5.1.68)	Abhydrolase_1 superfamily
mfl607	711728	712168	711728	712168	441	peg.610	IJ	2	C	NE	absent	C-NE-0	0.210132	ElaA protein	ElaA superfamily
mfl608	712217	712900	712217	712900	684	peg.611	J	1	C	NE	present	C-NE-1	0.088955	LSU ribosomal protein L1p (L10Ae)	rplA
mfl609	712900	713328	712900	713328	429	peg.612	J	1	C	E	present	C-E-1	0.219244	LSU ribosomal protein L11p (L12e)	rplK
mfl610	713823	714908	713823	714908	1086	peg.613	0	0	NC	NE	absent	NC-NE-0	0.0214574	hypothetical protein	Peptidase_C39_like superfamily
mfl611	714913	715827	714913	715827	915	peg.614	0	0	C	NE	absent	C-NE-0	0.0392903	hypothetical protein
mfl612	715901	716185	715901	716185	285	peg.615	0	0	C	E	absent	C-E-0	0.364884	hypothetical protein
mfl613	716265	718943	716265	718943	2679	peg.616	J	1	C	E	present	C-E-1	7.6604e-05	Alanyl-tRNA synthetase (EC 6.1.1.7)	alaS
mfl614	719063	719914	719063	719914	852	peg.617	HR	2	C	E	absent	C-E-0	0.0490989	Hydrolase (HAD superfamily)	HAD_Pase
mfl615	719951	721402	719951	721402	1452	peg.618	G	1	NC	NE	absent	NC-NE-0	0.00587884	6-phospho-beta-glucosidase (EC 3.2.1.86)	BglB
mfl616	721513	722445	721513	722445	933	peg.619	0	0	NC	NE	present	NC-NE-1	0.0368665	Sugar kinase and transcription regulator (EC 2.7.1.-)	NagC
mfl617	722438	723838	722438	723838	1401	peg.620	G	1	NC	NE	absent	NC-NE-0	0.00704114	Beta-glucosidase (EC 3.2.1.21); 6-phospho-beta-glucosidase (EC 3.2.1.86)	BglB
mfl618	723919	724662	723919	724662	744	peg.621	0	0	NC	NE	absent	NC-NE-0	0.0719437	hypothetical protein	HTH_6 superfamily
mfl619	724728	727352	724728	727352	2625	peg.622	G	1	NC	NE	absent	NC-NE-0	9.27281e-05	PTS system, sucrose-specific IIA component (EC 2.7.1.69) / PTS system, sucrose-specific IIB component (EC 2.7.1.69) / PTS system, sucrose-specific IIC component (EC 2.7.1.69) / domain of unknown function	PTS_IIB_glc superfamily;PTS_EIIA_1;SMC_N superfamily
mfl620	727496	727855	727496	727855	360	peg.623	0	0	NC	NE	absent	NC-NE-0	0.279854	hypothetical protein
mfl621	727922	729106	727922	729106	1185	peg.624	J	1	C	E	present	C-E-1	0.0151176	Translation elongation factor Tu	PRK00049
mfl622	729247	731316	729247	731316	2070	peg.625	J	1	C	NE	present	C-NE-1	0.000660478	Translation elongation factor G	PRK00007
mfl623	731354	731821	731354	731821	468	peg.626	J	1	C	E	present	C-E-1	0.19099	SSU ribosomal protein S7p (S5e)	PRK05302
mfl624	731902	732315	731902	732315	414	peg.627	J	1	C	E	present	C-E-1	0.231191	SSU ribosomal protein S12p (S23e)	rpsL
mfl625	732418	732963	732418	732963	546	peg.628	0	0	C	E	absent	C-E-0	0.144937	hypothetical protein
mfl626	732972	734537	732972	734531	1560	peg.629	0	0	C	NE	present	C-NE-1	0.0040121	Cardiolipin synthetase (EC 2.7.8.-)	PLDc_2 superfamily
mfl627	734531	735256	734531	735256	726	peg.630	0	0	C	NE	absent	C-NE-0	0.0766736	hypothetical protein
mfl628	735343	736257	735343	736257	915	peg.631	J	1	C	NE	present	C-NE-1	0.0392903	PhnO protein
mfl629	736359	737018	736359	737018	660	peg.632	0	0	NC	NE	absent	NC-NE-0	0.0968371	hypothetical protein
mfl630	737006	737512	737006	737512	507	peg.633	J	1	C	E	present	C-E-1	0.166378	TsaC protein (YrdC domain) required for threonylcarbamoyladenosine t(6)A37 modification in tRNA	Sua5_yciO_yrdC superfamily
mfl632	737502	739010	737502	739010	1509	peg.634	0	0	NC	NE	present	NC-NE-1	0.00480532	Hypothetical transmembrane protein
mfl633	739019	739921	739019	739879	861	peg.635	J	1	C	NE	present	C-NE-1	0.0475604	Protein-N(5)-glutamine methyltransferase PrmC, methylates polypeptide chain release factors RF1 and RF2	RF_mod_PrmC
mfl634	739872	740963	739872	740963	1092	peg.636	J	1	C	E	present	C-E-1	0.0210068	Peptide chain release factor 1	prfA
mfl635	740966	741577	740966	741577	612	peg.637	H	1	C	NE	present	C-NE-1	0.114758	Thymidine kinase (EC 2.7.1.21)	PRK04296
mfl636	741580	742524	741580	742524	945	peg.638	CFJT	4	C	NE	present	C-NE-1	0.0353343	FIG146085: 3'-to-5' oligoribonuclease A, Bacillus type	NrnA
mfl637	742537	744414	742537	744414	1878	peg.639	0	0	C	E	present	C-E-1	0.00130265	FIG00836353: hypothetical protein
mfl638	744520	744798	744520	744798	279	peg.640	JK	2	C	NE	present	C-NE-1	0.372711	LSU ribosomal protein L31p @ LSU ribosomal protein L31p, zinc-dependent	rpmE
mfl639	744910	745548	744910	745548	639	peg.641	FGLV	4	NC	NE	absent	NC-NE-0	0.104305	Deoxyribose-phosphate aldolase (EC 4.1.2.4)	DeoC
mfl640	745535	746218	745535	746218	684	peg.642	G	1	NC	NE	absent	NC-NE-0	0.088955	Ribulose-phosphate 3-epimerase (EC 5.1.3.1)	RPE
mfl641	746278	747093	746278	747093	816	peg.643	0	0	NC	NE	absent	NC-NE-0	0.0557672	transcriptional regulator	RpiR
mfl642	747090	748016	747090	748016	927	peg.644	FG	2	NC	NE	absent	NC-NE-0	0.0376573	Ribokinase (EC 2.7.1.15)	ribokinase
mfl643	748033	749541	748033	749541	1509	peg.645	0	0	NC	NE	absent	NC-NE-0	0.00480532	Transport protein SgaT, putative	ulaA
mfl644	749713	750603	749713	750603	891	peg.646	GR	2	C	E	present	C-E-1	0.0427717	Fructose-bisphosphate aldolase class II (EC 4.1.2.13)	TBP_aldolase_IIB
mfl645	750674	751528	750674	751528	855	peg.647	V	1	C	NE	absent	C-NE-0	0.0485806	hypothetical protein	ABC2_membrane_3 superfamily
mfl646	751528	752232	751528	752232	705	peg.648	EHMPV	5	NC	NE	absent	NC-NE-0	0.0825863	ABC transporter, ATP-binding protein	CcmA
mfl647	752337	752849	752337	752849	513	peg.649	J	1	C	NE	absent	C-NE-0	0.162884	Acetyltransferase (EC 2.3.1.-)	COG3981
mfl648	752875	754473	752875	754473	1599	peg.650	F	1	C	NE	present	C-NE-1	0.00349507	CTP synthase (EC 6.3.4.2)	pyrG
mfl649	754546	754971	754546	754962	417	peg.651	0	0	C	E	absent	C-E-0	0.228751	DNA-directed RNA polymerase delta subunit (EC 2.7.7.6)	RNAP_delt_lowGC
mfl650	754987	756195	754987	756195	1209	peg.652	R	1	C	NE	present	C-NE-1	0.0138871	dNTP triphosphohydrolase, putative	YdhJ
mfl651	756205	757653	756205	757653	1449	peg.653	J	1	C	E	present	C-E-1	0.00594156	Glutamyl-tRNA synthetase (EC 6.1.1.17) @ Glutamyl-tRNA(Gln) synthetase (EC 6.1.1.24)	gltX
mfl652	757701	759458	757701	759458	1758	peg.654	C	1	C	NE	present	C-NE-1	0.00199152	Proton/sodium-glutamate symport protein	SDF
mfl653	759489	760817	759489	760817	1329	peg.655	CIOP	4	C	NE	present	C-NE-1	0.00908358	Pyridine nucleotide-disulfide oxidoreductase; NADH dehydrogenase (EC 1.6.99.3)	NirB superfamily
mfl654	760995	762911	760995	762911	1917	peg.656	KL	2	C	E	present	C-E-1	0.00113478	DNA topoisomerase I (EC 5.99.1.2)	TOP1Bc superfamily
mfl655	762945	763628	762945	763628	684	peg.657	0	0	NC	NE	absent	NC-NE-0	0.088955	hypothetical protein
mfl656	763697	764392	763697	764392	696	peg.658	R	1	NC	NE	absent	NC-NE-0	0.085258	Hydroxyacylglutathione hydrolase (EC 3.1.2.6)	metallo-hydrolase-like_MBL-fold
mfl657	764438	765022	764438	765022	585	peg.659	0	0	NC	NE	absent	NC-NE-0	0.12626	hypothetical protein
mfl658	765064	766458	765064	766458	1395	peg.660	0	0	C	NE	absent	C-NE-0	0.00719219	Uracil permease	HCO3_cotransp superfamily
mfl659	766637	767353	766637	767329	693	peg.661	0	0	C	NE	absent	C-NE-0	0.0861676	Putative predicted metal-dependent hydrolase	DUF45
mfl660	767322	768416	767322	768416	1095	peg.662	J	1	C	NE	present	C-NE-1	0.0207851	GTP-binding and nucleic acid-binding protein YchF	PRK09601
mfl661	768418	768615	768418	768615	198	peg.663	0	0	C	E	present	C-E-1	0.496378	FIG001891: protein involved in chromosome partitioning	DUF951
mfl662	768615	769328	768615	769319	705	peg.664	J	1	C	E	present	C-E-1	0.0825863	rRNA small subunit 7-methylguanosine (m7G) methyltransferase GidB	gidB
mfl663	769418	770035	769418	770035	618	peg.665	I	1	C	E	present	C-E-1	0.112348	CDP-diacylglycerol--glycerol-3-phosphate 3-phosphatidyltransferase (EC 2.7.8.5)	CDP-OH_P_transf superfamily
mfl664	770004	771737	770004	771650	1647	peg.666	E	1	C	NE	present	C-NE-1	0.00294926	Amino acid permease	AA_permease_2
mfl665	771767	772474	771767	772474	708	peg.667	F	1	C	E	present	C-E-1	0.0817145	Purine nucleoside phosphorylase (EC 2.4.2.1)	PNP_UDP_1 superfamily
mfl666	772503	773402	772503	773402	900	peg.668	R	1	C	NE	present	C-NE-1	0.0414314	Ribose ABC transport system, permease protein RbsC (TC 3.A.1.2.1)	YufQ
mfl667	773386	775224	773386	775224	1839	peg.669	L	1	C	NE	absent	C-NE-0	0.00149535	Ribose ABC transport system, permease protein RbsC (TC 3.A.1.2.1)	COG4603;SMC_N superfamily
mfl668	775228	776763	775228	776763	1536	peg.670	G	1	C	NE	present	C-NE-1	0.0043676	ABC transporter, ATP-binding protein	YufO
mfl669	776773	778146	776773	778146	1374	peg.671	0	0	C	NE	absent	C-NE-0	0.00774682	ABC transporter xylose-binding lipoprotein	Med superfamily
mfl670	778357	779682	778357	779682	1326	peg.672	L	1	NC	NE	absent	NC-NE-0	0.00918049	Low-complexity acidic protein, XCC2875 type	IHF;tRNA-synt_1g superfamily;RhaT
mfl671	779747	781627	779747	781627	1881	peg.673	J	1	C	NE	present	C-NE-1	0.0012889	tRNA uridine 5-carboxymethylaminomethyl modification enzyme GidA	PRK05192
mfl672	781761	783713	781761	783404	1644	peg.674	O	1	C	NE	present	C-NE-1	0.00298073	Cell division protein FtsH (EC 3.4.24.-)	TIP49 superfamily
mfl673	783776	784972	783776	784972	1197	peg.675	FJ	2	C	E	present	C-E-1	0.0144893	tRNA(Ile)-lysidine synthetase (EC 6.3.4.19)	PP-ATPase
mfl674	784976	785698	784976	785698	723	peg.676	0	0	C	NE	present	C-NE-1	0.0774916	tRNA (adenine37-N(6))-methyltransferase TrmN6 (EC 2.1.1.223)	TrmN6
mfl675	785698	786441	785698	786441	744	peg.677	L	1	C	NE	present	C-NE-1	0.0719437	DNA polymerase III delta prime subunit (EC 2.7.7.7)	DNA_pol3_delta2
mfl676	786420	787055	786420	787055	636	peg.678	EFGPR	5	C	E	present	C-E-1	0.105418	Thymidylate kinase (EC 2.7.4.9)	tmk
mfl677	787057	787647	787057	787647	591	peg.679	L	1	C	E	present	C-E-1	0.123608	Recombination protein RecR	recR
mfl678	787650	789545	787650	789545	1896	peg.680	CM	2	C	E	present	C-E-1	0.00122229	DNA polymerase III subunits gamma and tau (EC 2.7.7.7)	dnaX_nterm
mfl679	789719	790147	789719	790147	429	peg.681	HJRV	4	NC	E	absent	NC-E-0	0.219244	tRNA-specific adenosine-34 deaminase (EC 3.5.4.-)	TadA
mfl680	790281	791081	790281	791081	801	peg.682	HR	2	C	NE	present	C-NE-1	0.0588062	Hydrolase (HAD superfamily)	Hydrolase_3 superfamily
mfl681	791181	792437	791181	792428	1248	peg.683	M	1	C	E	present	C-E-1	0.0120975	Inner membrane protein translocase component YidC, long form	PRK02201
mfl682	792445	792777	792445	792777	333	peg.684	J	1	C	E	present	C-E-1	0.307902	Ribonuclease P protein component (EC 3.1.26.5)	Ribonuclease_P
mfl682.1	792790	792924	792790	792924	135	peg.685	J	1	C	E	present	C-E-1	0.620297	LSU ribosomal protein L34p	rpmH
