# Supplementary material for: Inferring the Minimal Genome of Mesoplasma florum by Comparative Genomics and Transposon Mutagenesis
Source: mSystems. 2018 Apr 10;3(3):e00198-17. doi: 10.1128/mSystems.00198-17 (PMC5893858; doi:10.1128/mSystems.00198-17)
Supplement: DATA SET S3 [file sys003182220sd3.xlsx]

## Sheet: Sheet1
	M. florum BARC 781	M. florum BARC 786	M. florum BARC 787	M. florum CnuA-2	M. florum GF	M. florum L1	M. florum MouA-2	M. florum MQ3	M. florum W12	M. florum W17	M. florum W20	M. florum W23	M. florum W37
1000_hypothetical_protein.faa		peg.310		peg.435		peg.426	peg.430	peg.446 peg.447	peg.450		peg.451		peg.447
1001_PTS_system-_sucrose-...faa		peg.311
1030_hypothetical_protein.faa		peg.340
1056_hypothetical_protein.faa		peg.366		peg.378		peg.371	peg.374		peg.394		peg.394	peg.381	peg.391
1112_hypothetical_protein.faa		peg.422
1128_hypothetical_protein.faa		peg.438				peg.445				peg.458
1129_hypothetical_protein.faa		peg.439
1130_Mobile_element_prote...faa		peg.440
1131_hypothetical_protein.faa		peg.441
1132_hypothetical_protein.faa		peg.442							peg.468			peg.452	peg.464
1133_hypothetical_protein.faa		peg.443
1138_hypothetical_protein.faa		peg.448								peg.466
1140_hypothetical_protein.faa		peg.450
1142_hypothetical_protein.faa		peg.452								peg.470
1145_Oligopeptide_transpo...faa		peg.455
1148_hypothetical_transme...faa		peg.458
1149_hypothetical_protein.faa		peg.459								peg.473
1187_hypothetical_protein.faa		peg.497						peg.524			peg.530
119_Lysophospholipase_-E...faa	peg.119	peg.106				peg.99	peg.102		peg.106	peg.112	peg.107		peg.105
11_hypothetical_protein.faa	peg.11
1205_PTS_system-_sucrose-...faa		peg.515		peg.541	peg.544		peg.522	peg.543	peg.546		peg.551		peg.543
12_hypothetical_protein.faa	peg.12
1311_Hypothetical_transme...faa		peg.621
1312_hypothetical_protein.faa		peg.622
1323_Mannose-6-phosphate_...faa		peg.633					peg.649	peg.314				peg.315
1324_PTS_system-_fructose...faa		peg.634
1325_Transcriptional_regu...faa		peg.635
1361_Chromosomal_replicat...faa	peg.1	peg.1	peg.1	peg.1	peg.1	peg.1	peg.1	peg.1	peg.1	peg.1	peg.1	peg.1	peg.1
1362_DNA_polymerase_III_b...faa	peg.2	peg.2	peg.2	peg.2	peg.2	peg.2	peg.2	peg.2	peg.2	peg.2	peg.2	peg.2	peg.2
1363_Rod_shape-determinin...faa	peg.3	peg.3	peg.3	peg.3	peg.3	peg.3	peg.3	peg.3	peg.3	peg.3	peg.3	peg.3	peg.3
1364_Ribonuclease_M5_-EC_...faa	peg.4	peg.4	peg.4	peg.4	peg.4	peg.4	peg.4	peg.4	peg.4	peg.4	peg.4	peg.4	peg.4
1365_SSU_rRNA_-adenine-15...faa	peg.5	peg.5	peg.5	peg.5	peg.5	peg.5	peg.5	peg.5	peg.5	peg.5	peg.5	peg.5	peg.5
1366_DNA_gyrase_subunit_B...faa	peg.9 peg.337	peg.6 peg.308	peg.6 peg.303	peg.6 peg.312	peg.6 peg.325	peg.6 peg.308	peg.6 peg.315	peg.6 peg.332	peg.6 peg.332	peg.9 peg.328	peg.6 peg.332	peg.6 peg.328	peg.6 peg.330
1367_DNA_gyrase_subunit_A...faa	peg.10	peg.7	peg.7	peg.7	peg.7	peg.7	peg.7	peg.7	peg.7	peg.10	peg.7	peg.7	peg.7
1368_hypothetical_protein.faa		peg.8	peg.8
1369_Chitinase_-EC_3.2.1....faa		peg.9	peg.9
1370_hypothetical_protein.faa		peg.10	peg.10	peg.8	peg.472			peg.8 peg.481	peg.480		peg.481	peg.8	peg.476
1371_GTPase_and_tRNA-U34_...faa	peg.22	peg.12	peg.11	peg.9	peg.17	peg.14	peg.15	peg.9	peg.15	peg.20	peg.15	peg.9	peg.15
1372_Arginine-ornithine_a...faa	peg.23	peg.13	peg.12	peg.10	peg.18	peg.15	peg.16	peg.10	peg.16	peg.21	peg.16	peg.10	peg.16
1373_Amino_acid_permease.faa	peg.24	peg.14	peg.13	peg.11	peg.19	peg.16	peg.17	peg.11	peg.17	peg.22	peg.17	peg.11	peg.17
1374_Seryl-tRNA_synthetas...faa	peg.25	peg.15	peg.14	peg.12	peg.20	peg.17	peg.18	peg.12	peg.18	peg.23	peg.18	peg.12	peg.18
1375_Chaperonin_-heat_sho...faa	peg.26	peg.16	peg.15	peg.13	peg.21	peg.18	peg.19	peg.13	peg.19	peg.24	peg.19	peg.13	peg.19
1376_ABC_transporter-_ATP...faa	peg.27	peg.17	peg.16	peg.14	peg.22	peg.19	peg.20	peg.14	peg.20	peg.25	peg.20	peg.14	peg.20
1377_hypothetical_protein.faa	peg.28	peg.18	peg.17	peg.15	peg.23	peg.20	peg.21	peg.15	peg.21	peg.26	peg.21	peg.15	peg.21
1378_hypothetical_protein.faa	peg.36	peg.26	peg.18	peg.16	peg.26	peg.23		peg.18		peg.32		peg.16
1379_Putrescine_transport...faa	peg.37	peg.27	peg.19	peg.17	peg.27	peg.24	peg.29	peg.19	peg.30	peg.33	peg.30	peg.18	peg.30
1380_Putative_ABC_sugar_t...faa	peg.38	peg.28	peg.20	peg.18	peg.28	peg.25	peg.30	peg.20	peg.31	peg.34	peg.31	peg.19	peg.31
1381_N-Acetyl-D-glucosami...faa	peg.39	peg.29	peg.21	peg.19	peg.29	peg.26	peg.24 peg.31	peg.21	peg.24 peg.32	peg.35	peg.24 peg.32	peg.20	peg.24 peg.32
1382_hypothetical_protein.faa	peg.41	peg.31	peg.22	peg.20	peg.31	peg.28	peg.25	peg.23	peg.25	peg.37	peg.25	peg.21	peg.25
1383_tRNA_dihydrouridine_...faa	peg.42	peg.32	peg.23	peg.21	peg.32	peg.29	peg.26	peg.24	peg.26	peg.38	peg.26	peg.22	peg.26
1384_Lysyl-tRNA_synthetas...faa	peg.43	peg.33	peg.24	peg.22	peg.33	peg.30	peg.27	peg.25	peg.27	peg.39	peg.27	peg.23	peg.27
1385_Hypoxanthine-guanine...faa		peg.38	peg.25							peg.44		peg.24
1386_Xanthine-uracil-thia...faa		peg.39	peg.26							peg.45		peg.25
1387_Substrate-specific_c...faa	peg.53	peg.40	peg.27	peg.27	peg.38	peg.35	peg.37	peg.31	peg.38	peg.46	peg.39	peg.26	peg.38
1388_Methionyl-tRNA_synth...faa	peg.54	peg.41	peg.28	peg.28	peg.39	peg.36	peg.38	peg.32	peg.39	peg.47	peg.40	peg.27	peg.39
1389_NADH_dehydrogenase_-...faa	peg.55	peg.42	peg.29	peg.29	peg.40	peg.37	peg.39	peg.33	peg.40	peg.48	peg.41	peg.28	peg.40
1390_Lipoate-protein_liga...faa	peg.56	peg.43	peg.30	peg.30	peg.41	peg.38	peg.40	peg.34	peg.41	peg.49	peg.42	peg.29	peg.41
1391_Pyruvate_dehydrogena...faa	peg.57	peg.44	peg.31	peg.31	peg.42	peg.39	peg.41	peg.35	peg.42	peg.50	peg.43	peg.30	peg.42
1392_Pyruvate_dehydrogena...faa	peg.58	peg.45	peg.32	peg.32	peg.43	peg.40	peg.42	peg.36	peg.43	peg.51	peg.44	peg.31	peg.43
1393_Dihydrolipoamide_ace...faa	peg.59	peg.46	peg.33	peg.33	peg.44	peg.41	peg.43	peg.37	peg.44	peg.52	peg.45	peg.32	peg.44
1394_Dihydrolipoamide_deh...faa	peg.60	peg.47	peg.34	peg.34	peg.45	peg.42	peg.44	peg.38	peg.45	peg.53	peg.46	peg.33	peg.45
1395_Phosphate_acetyltran...faa	peg.61	peg.48	peg.35	peg.35	peg.46	peg.43	peg.45	peg.39	peg.46	peg.54	peg.47	peg.34	peg.46
1396_Acetate_kinase_-EC_2...faa	peg.62	peg.49	peg.36	peg.36	peg.47	peg.44	peg.46	peg.40	peg.47	peg.55	peg.48	peg.35	peg.47
1397_Pyrroline-5-carboxyl...faa	peg.63	peg.50	peg.37	peg.37	peg.48	peg.45	peg.47	peg.41	peg.48	peg.56	peg.49	peg.36	peg.48
1398_FMN-dependent_NADH-a...faa	peg.65	peg.52	peg.38	peg.38	peg.49	peg.46	peg.48	peg.42	peg.50	peg.58	peg.51	peg.37	peg.50
1399_Putative_deoxyribonu...faa	peg.66	peg.53	peg.39	peg.39	peg.50	peg.47	peg.49	peg.43	peg.51	peg.59	peg.52	peg.38	peg.51
13_hypothetical_protein.faa	peg.13
1400_Putative_deoxyribonu...faa	peg.67	peg.54	peg.40	peg.40	peg.51	peg.48	peg.50	peg.44	peg.52	peg.60	peg.53	peg.39	peg.52
1401_hypothetical_protein.faa	peg.68	peg.55	peg.41	peg.41	peg.52	peg.49	peg.51	peg.45	peg.53	peg.61	peg.54	peg.40	peg.53
1402_Peptide_methionine_s...faa			peg.42	peg.42	peg.53	peg.50	peg.52	peg.46	peg.54		peg.55	peg.41	peg.54
1403_Transcriptional_regu...faa	peg.69	peg.56	peg.43	peg.43	peg.54	peg.51	peg.53	peg.47	peg.55	peg.62	peg.56	peg.42	peg.55
1404_FMN-dependent_NADH-a...faa	peg.70	peg.57	peg.44	peg.44	peg.55	peg.52	peg.54	peg.48	peg.56	peg.63	peg.57	peg.43	peg.56
1405_COG0488-_ATPase_comp...faa	peg.71	peg.58	peg.45	peg.45	peg.56	peg.53	peg.55	peg.49	peg.57	peg.64	peg.58	peg.44	peg.57
1406_Conserved_hypothetic...faa			peg.46		peg.57	peg.54	peg.56
1407_Probable_5-3_exonu...faa	peg.73	peg.60	peg.47	peg.47	peg.58	peg.55	peg.57	peg.51	peg.59	peg.66	peg.60	peg.46	peg.59
1408_FIG000605-_protein_c...faa	peg.74	peg.61	peg.48	peg.48	peg.59	peg.56	peg.58	peg.52	peg.60	peg.67	peg.61	peg.47	peg.60
1409_Protein_export_cytop...faa	peg.75	peg.62	peg.49	peg.49	peg.60	peg.57	peg.59	peg.53	peg.61	peg.68	peg.62	peg.48	peg.61
1410_Excinuclease_ABC_sub...faa	peg.76	peg.63	peg.50	peg.50	peg.61	peg.58	peg.60	peg.54	peg.62	peg.69	peg.63	peg.49	peg.62
1411_Excinuclease_ABC_sub...faa	peg.77	peg.64	peg.51	peg.51	peg.62	peg.59	peg.61	peg.55	peg.63	peg.70	peg.64	peg.50	peg.63
1412_Dihydrofolate_syntha...faa	peg.78	peg.65	peg.52	peg.52	peg.63	peg.60	peg.62	peg.56	peg.64	peg.71	peg.65	peg.51	peg.64
1413_Substrate-specific_c...faa	peg.79	peg.66	peg.53	peg.53	peg.64	peg.61	peg.63	peg.57	peg.65	peg.72	peg.66	peg.52	peg.65
1414_HPr_kinase-phosphory...faa	peg.80	peg.67	peg.54	peg.54	peg.65	peg.62	peg.64	peg.58	peg.66	peg.73	peg.67	peg.53	peg.66
1415_Prolipoprotein_diacy...faa	peg.81	peg.68	peg.55	peg.55	peg.66	peg.63	peg.65	peg.59	peg.67	peg.74	peg.68	peg.54	peg.67
1416_Thioredoxin_reductas...faa	peg.82	peg.69	peg.56	peg.56	peg.67	peg.64	peg.66	peg.60	peg.68	peg.75	peg.69	peg.55	peg.68
1417_Prolipoprotein_diacy...faa	peg.83	peg.70	peg.57	peg.57	peg.68	peg.65	peg.67	peg.61	peg.69	peg.76	peg.70	peg.56	peg.69
1418_FIG001886-_Cytoplasm...faa	peg.84	peg.71	peg.58	peg.58	peg.69	peg.66	peg.68	peg.62	peg.70	peg.77	peg.71	peg.57	peg.70
1419_hypothetical_protein.faa	peg.85	peg.72	peg.59	peg.59	peg.70	peg.67	peg.69	peg.63	peg.71	peg.78	peg.72	peg.58	peg.71
1420_preprotein_transloca...faa	peg.86	peg.73	peg.60	peg.60	peg.71	peg.68	peg.70	peg.64	peg.72	peg.79	peg.73	peg.59	peg.72
1421_hypothetical_protein.faa	peg.87	peg.74	peg.61	peg.61	peg.72	peg.69	peg.71	peg.65	peg.73	peg.80	peg.74	peg.60	peg.73
1422_Cytosol_aminopeptida...faa	peg.88 peg.89	peg.75 peg.76	peg.62 peg.63	peg.62 peg.63	peg.73 peg.74	peg.70 peg.71	peg.72 peg.73	peg.66 peg.67	peg.74 peg.75	peg.81 peg.82	peg.75 peg.76	peg.61 peg.62	peg.74 peg.75
1424_Cytosol_aminopeptida...faa	peg.90	peg.77	peg.64	peg.64	peg.75	peg.72	peg.74	peg.68	peg.76	peg.83	peg.77	peg.63	peg.76
1425_hypothetical_protein.faa	peg.91	peg.78	peg.65	peg.65	peg.76	peg.73	peg.75	peg.69	peg.77	peg.84	peg.78	peg.64	peg.77
1426_Adenylosuccinate_syn...faa	peg.92	peg.79	peg.66	peg.66	peg.77	peg.74	peg.76	peg.70	peg.78	peg.85	peg.79	peg.65	peg.78
1427_Adenylosuccinate_lya...faa	peg.93	peg.80	peg.67	peg.67	peg.78	peg.75	peg.77	peg.71	peg.79	peg.86	peg.80	peg.66	peg.79
1428_Ribose-phosphate_pyr...faa	peg.94	peg.81	peg.68	peg.68	peg.79	peg.76	peg.78	peg.72	peg.80	peg.87	peg.81	peg.67	peg.80
1429_Peptidyl-tRNA_hydrol...faa	peg.95	peg.82	peg.69	peg.69	peg.80	peg.77	peg.79	peg.73	peg.81	peg.88	peg.82	peg.68	peg.81
1430_hypothetical_protein.faa	peg.96	peg.83	peg.70	peg.70				peg.74	peg.82	peg.89	peg.83	peg.69	peg.82
1431_Putative_hydrolase_f...faa	peg.97	peg.84	peg.71	peg.71				peg.75		peg.90		peg.70
1432_Methyltransferase.faa	peg.98	peg.85	peg.72	peg.73	peg.81	peg.78	peg.80	peg.76	peg.84	peg.91	peg.85	peg.71	peg.84
1433_hypothetical_protein.faa	peg.100	peg.87	peg.73				peg.82	peg.78	peg.86	peg.93	peg.87	peg.72	peg.86
1434_SSU_ribosomal_protei...faa	peg.101	peg.88	peg.74	peg.77	peg.84	peg.81	peg.83	peg.79	peg.87	peg.94	peg.88	peg.73	peg.87
1435_Single-stranded_DNA-...faa	peg.102	peg.89	peg.75	peg.78	peg.85	peg.82	peg.84	peg.80	peg.88	peg.95	peg.89	peg.74	peg.88
1436_SSU_ribosomal_protei...faa	peg.103	peg.90	peg.76	peg.79	peg.86	peg.83	peg.85	peg.81	peg.89	peg.96	peg.90	peg.75	peg.89
1437_LSU_ribosomal_protei...faa	peg.104	peg.91	peg.77	peg.80	peg.87	peg.84	peg.86	peg.82	peg.90	peg.97	peg.91	peg.76	peg.90
1438_Replicative_DNA_heli...faa	peg.105	peg.92	peg.78	peg.81	peg.88	peg.85	peg.87	peg.83	peg.91	peg.98	peg.92	peg.77	peg.91
1439_hypothetical_prolipo...faa	peg.106	peg.93	peg.79	peg.82	peg.89	peg.86	peg.88	peg.84	peg.92	peg.99	peg.93	peg.78	peg.92
1440_Substrate-specific_c...faa	peg.107	peg.94	peg.80	peg.83	peg.90	peg.87	peg.89	peg.85	peg.93	peg.100	peg.94	peg.79	peg.93
1441_Cysteinyl-tRNA_synth...faa	peg.108	peg.95	peg.81	peg.84	peg.91	peg.88	peg.90	peg.86	peg.94	peg.101	peg.95	peg.80	peg.94
1442_23S_rRNA_-guanosine-...faa	peg.109	peg.96	peg.82	peg.85	peg.92	peg.89	peg.91	peg.87	peg.95	peg.102	peg.96	peg.81	peg.95
1443_LSU_ribosomal_protei...faa			peg.83	peg.86	peg.93		peg.92	peg.88	peg.96		peg.97
1444_Preprotein_transloca...faa	peg.110	peg.97	peg.84	peg.87	peg.94	peg.90	peg.93	peg.89	peg.97	peg.103	peg.98	peg.82	peg.96
1445_Transcription_antite...faa	peg.111	peg.98	peg.85	peg.88	peg.95	peg.91	peg.94	peg.90	peg.98	peg.104	peg.99	peg.83	peg.97
1446_Ribonuclease_J2_-end...faa	peg.112	peg.99	peg.86	peg.89	peg.96	peg.92	peg.95	peg.91	peg.99	peg.105	peg.100	peg.84	peg.98
1447_Hypothetical_transme...faa	peg.113	peg.100	peg.87	peg.91	peg.97	peg.93	peg.96	peg.92	peg.100	peg.106	peg.101	peg.85	peg.99
1448_Oligopeptide_transpo...faa	peg.114	peg.101	peg.88	peg.92	peg.98	peg.94	peg.97	peg.93	peg.101	peg.107	peg.102	peg.86	peg.100
1449_Oligopeptide_transpo...faa	peg.115	peg.102	peg.89	peg.93	peg.99	peg.95	peg.98	peg.94	peg.102	peg.108	peg.103	peg.87	peg.101
1450_Oligopeptide_transpo...faa	peg.116	peg.103	peg.90	peg.94	peg.100	peg.96	peg.99	peg.95	peg.103	peg.109	peg.104	peg.88	peg.102
1451_Oligopeptide_transpo...faa	peg.117	peg.104	peg.91	peg.95	peg.101	peg.97	peg.100	peg.96	peg.104	peg.110	peg.105	peg.89	peg.103
1452_Oligopeptide_ABC_tra...faa	peg.118	peg.105	peg.92	peg.96	peg.102	peg.98	peg.101	peg.97	peg.105	peg.111	peg.106	peg.90	peg.104
1453_Cell_division_protei...faa	peg.120	peg.107	peg.93	peg.97	peg.105	peg.100	peg.103	peg.98	peg.107	peg.113	peg.108	peg.92	peg.106
1454_Excinuclease_ABC_sub...faa	peg.121	peg.108	peg.94	peg.98	peg.106	peg.101	peg.104	peg.99	peg.108	peg.114	peg.109	peg.93	peg.107
1455_Transcription_elonga...faa	peg.122	peg.109	peg.95	peg.99	peg.107	peg.102	peg.105	peg.100	peg.109	peg.115	peg.110	peg.94	peg.108
1456_rRNA_small_subunit_m...faa	peg.123	peg.110	peg.96	peg.100	peg.108	peg.103	peg.106	peg.101	peg.110	peg.116	peg.111	peg.95	peg.109
1457_hypothetical_protein.faa	peg.124	peg.111	peg.97	peg.101	peg.109	peg.104	peg.107	peg.102	peg.111	peg.117	peg.112	peg.96	peg.110
1458_Ribose_5-phosphate_i...faa	peg.125	peg.112	peg.98	peg.102	peg.110	peg.105	peg.108	peg.103	peg.112	peg.118	peg.113	peg.97	peg.111
1459_Serine_hydroxymethyl...faa	peg.126	peg.113	peg.99	peg.103	peg.111	peg.106	peg.109	peg.104	peg.113	peg.119	peg.114	peg.98	peg.112
1460_Uracil_phosphoribosy...faa	peg.127	peg.114	peg.100	peg.104	peg.112	peg.107	peg.110	peg.105	peg.114	peg.120	peg.115	peg.99	peg.113
1461_ATP_synthase_F0_sect...faa	peg.128	peg.115	peg.101	peg.105	peg.113	peg.108	peg.111	peg.106	peg.115	peg.121	peg.116	peg.100	peg.114
1462_ATP_synthase_F0_sect...faa	peg.129	peg.116	peg.102	peg.106	peg.114	peg.109	peg.112	peg.107	peg.116	peg.122	peg.117	peg.101	peg.115
1463_ATP_synthase_F0_sect...faa	peg.130	peg.117	peg.103	peg.107	peg.115	peg.110	peg.113	peg.108	peg.117	peg.123	peg.118	peg.102	peg.116
1464_ATP_synthase_delta_c...faa	peg.131	peg.118	peg.104	peg.108	peg.116	peg.111	peg.114	peg.109	peg.118	peg.124	peg.119	peg.103	peg.117
1465_ATP_synthase_alpha_c...faa	peg.132	peg.119	peg.105	peg.109	peg.117	peg.112	peg.115	peg.110	peg.119	peg.125	peg.120	peg.104	peg.118
1466_ATP_synthase_gamma_c...faa	peg.133	peg.120	peg.106	peg.110	peg.118	peg.113	peg.116	peg.111	peg.120	peg.126	peg.121	peg.105	peg.119
1467_ATP_synthase_beta_ch...faa	peg.134	peg.121	peg.107	peg.111	peg.119	peg.114	peg.117	peg.112	peg.121	peg.127	peg.122	peg.106	peg.120
1468_ATP_synthase_epsilon...faa	peg.135	peg.122	peg.108	peg.112	peg.120	peg.115	peg.118	peg.113	peg.122	peg.128	peg.123	peg.107	peg.121
1469_Organic_hydroperoxid...faa	peg.136	peg.123	peg.109	peg.113	peg.122	peg.116	peg.120	peg.114	peg.123	peg.129	peg.124	peg.108	peg.122
1470_Pyrimidine-nucleosid...faa	peg.137	peg.124	peg.110	peg.114	peg.123	peg.118	peg.121	peg.115	peg.124	peg.130	peg.125	peg.109	peg.123
1471_D-Ribose_1-5-phospho...faa	peg.138	peg.125	peg.111	peg.115	peg.124	peg.119	peg.122	peg.116	peg.125	peg.131	peg.126	peg.110	peg.124
1472_Deoxyribose-phosphat...faa	peg.139	peg.126	peg.112	peg.116	peg.125	peg.120	peg.123	peg.117	peg.126	peg.132	peg.127	peg.111	peg.125
1473_SSU_ribosomal_protei...faa	peg.140	peg.127	peg.113	peg.117	peg.126	peg.121	peg.124	peg.119	peg.127	peg.133	peg.128	peg.112	peg.126
1474_LSU_ribosomal_protei...faa	peg.141	peg.128	peg.114	peg.118	peg.127	peg.122	peg.125	peg.120	peg.128	peg.134	peg.129	peg.113	peg.127
1475_LSU_ribosomal_protei...faa	peg.142	peg.129	peg.115	peg.119	peg.128	peg.123	peg.126	peg.121	peg.129	peg.135	peg.130	peg.114	peg.128
1476_LSU_ribosomal_protei...faa	peg.143	peg.130	peg.116	peg.120	peg.129	peg.124	peg.127	peg.122	peg.130	peg.136	peg.131	peg.115	peg.129
1477_LSU_ribosomal_protei...faa	peg.144	peg.131	peg.117	peg.121	peg.130	peg.125	peg.128	peg.123	peg.131	peg.137	peg.132	peg.116	peg.130
1478_SSU_ribosomal_protei...faa	peg.145	peg.132	peg.118	peg.122	peg.131	peg.126	peg.129	peg.124	peg.132	peg.138	peg.133	peg.117	peg.131
1479_LSU_ribosomal_protei...faa	peg.146	peg.133	peg.119	peg.123	peg.132	peg.127	peg.130	peg.125	peg.133	peg.139	peg.134	peg.118	peg.132
1480_SSU_ribosomal_protei...faa	peg.147	peg.134	peg.120	peg.124	peg.133	peg.128	peg.131	peg.126	peg.134	peg.140	peg.135	peg.119	peg.133
1481_LSU_ribosomal_protei...faa	peg.148	peg.135	peg.121	peg.125	peg.134	peg.129	peg.132	peg.127	peg.135	peg.141	peg.136	peg.120	peg.134
1482_LSU_ribosomal_protei...faa	peg.149	peg.136	peg.122	peg.126	peg.135	peg.130	peg.133	peg.128	peg.136	peg.142	peg.137	peg.121	peg.135
1483_SSU_ribosomal_protei...faa	peg.150	peg.137	peg.123	peg.127	peg.136	peg.131	peg.134	peg.129	peg.137	peg.143	peg.138	peg.122	peg.136
1484_LSU_ribosomal_protei...faa	peg.151	peg.138	peg.124	peg.128	peg.137	peg.132	peg.135	peg.130	peg.138	peg.144	peg.139	peg.123	peg.137
1485_LSU_ribosomal_protei...faa	peg.152	peg.139	peg.125	peg.129	peg.138	peg.133	peg.136	peg.131	peg.139	peg.145	peg.140	peg.124	peg.138
1486_LSU_ribosomal_protei...faa	peg.153	peg.140	peg.126	peg.130	peg.139	peg.134	peg.137	peg.132	peg.140	peg.146	peg.141	peg.125	peg.139
1487_SSU_ribosomal_protei...faa	peg.154	peg.141	peg.127	peg.131	peg.140	peg.135	peg.138	peg.133	peg.141	peg.147	peg.142	peg.126	peg.140
1488_SSU_ribosomal_protei...faa	peg.155	peg.142	peg.128	peg.132	peg.141	peg.136	peg.139	peg.134	peg.142	peg.148	peg.143	peg.127	peg.141
1489_LSU_ribosomal_protei...faa	peg.156	peg.143	peg.129	peg.133	peg.142	peg.137	peg.140	peg.135	peg.143	peg.149	peg.144	peg.128	peg.142
1490_LSU_ribosomal_protei...faa	peg.157	peg.144	peg.130	peg.134	peg.143	peg.138	peg.141	peg.136	peg.144	peg.150	peg.145	peg.129	peg.143
1491_SSU_ribosomal_protei...faa	peg.158	peg.145	peg.131	peg.135	peg.144	peg.139	peg.142	peg.137	peg.145	peg.151	peg.146	peg.130	peg.144
1492_LSU_ribosomal_protei...faa	peg.159	peg.146	peg.132	peg.136	peg.145	peg.140	peg.143	peg.138	peg.146	peg.152	peg.147	peg.131	peg.145
1493_Preprotein_transloca...faa	peg.160	peg.147	peg.133	peg.137	peg.146	peg.141	peg.144	peg.139	peg.147	peg.153	peg.148	peg.132	peg.146
1494_Cytidine_deaminase_-...faa	peg.161	peg.148	peg.134	peg.138	peg.147	peg.142	peg.145	peg.140	peg.148	peg.154	peg.149	peg.133	peg.147
1495_Adenylate_kinase_-EC...faa	peg.162	peg.149	peg.135	peg.139	peg.148	peg.143	peg.146	peg.141	peg.149	peg.155	peg.150	peg.134	peg.148
1496_Methionine_aminopept...faa	peg.163	peg.150	peg.136	peg.140	peg.149	peg.144	peg.147	peg.142	peg.150	peg.156	peg.151	peg.135	peg.149
1497_Translation_initiati...faa	peg.164	peg.151	peg.137	peg.141	peg.150	peg.145	peg.148	peg.143	peg.151	peg.157	peg.152	peg.136	peg.150
1498_LSU_ribosomal_protei...faa	peg.165	peg.152	peg.138	peg.142	peg.151	peg.146	peg.149	peg.144	peg.152	peg.158	peg.153	peg.137	peg.151
1499_SSU_ribosomal_protei...faa	peg.166	peg.153	peg.139	peg.143	peg.152	peg.147	peg.150	peg.145	peg.153	peg.159	peg.154	peg.138	peg.152
14_hypothetical_protein.faa	peg.14
1500_SSU_ribosomal_protei...faa	peg.167	peg.154	peg.140	peg.144	peg.153	peg.148	peg.151	peg.146	peg.154	peg.160	peg.155	peg.139	peg.153
1501_DNA-directed_RNA_pol...faa	peg.168	peg.155	peg.141	peg.145	peg.154	peg.149	peg.152	peg.147	peg.155	peg.161	peg.156	peg.140	peg.154
1502_LSU_ribosomal_protei...faa	peg.169	peg.156	peg.142	peg.146	peg.155	peg.150	peg.153	peg.148	peg.156	peg.162	peg.157	peg.141	peg.155
1503_ATPase_component_of_...faa	peg.170	peg.157	peg.143	peg.147	peg.156	peg.151	peg.154	peg.149	peg.157	peg.163	peg.158	peg.142	peg.156
1504_ATPase_component_of_...faa	peg.171	peg.158	peg.144	peg.148	peg.157	peg.152	peg.155	peg.150	peg.158	peg.164	peg.159	peg.143	peg.157
1505_Transmembrane_compon...faa	peg.172	peg.159	peg.145	peg.149	peg.158	peg.153	peg.156	peg.151	peg.159	peg.165	peg.160	peg.145	peg.158
1506_tRNA_pseudouridine_s...faa	peg.173	peg.160	peg.146	peg.150	peg.159	peg.154	peg.157	peg.152	peg.160	peg.166	peg.161	peg.146	peg.159
1507_Predicted_permease.faa	peg.174	peg.161	peg.147	peg.151	peg.160	peg.155	peg.158	peg.153	peg.161	peg.167	peg.162	peg.147	peg.160
1508_hypothetical_protein.faa	peg.175	peg.162	peg.148	peg.152	peg.161	peg.156	peg.159	peg.154	peg.162	peg.168	peg.163	peg.148	peg.161
1509_hypothetical_protein.faa	peg.176 peg.461	peg.431	peg.149	peg.153	peg.162	peg.157	peg.160	peg.155	peg.163	peg.170	peg.164	peg.149	peg.162
1510_Predicted_permease.faa	peg.177 peg.460	peg.430	peg.150	peg.154	peg.163	peg.158	peg.161	peg.156	peg.164	peg.171	peg.165	peg.150	peg.163
1511_DNA_ligase_-EC_6.5.1...faa	peg.178	peg.164	peg.151	peg.155	peg.164	peg.159	peg.162	peg.157	peg.165	peg.172	peg.166	peg.151	peg.164
1512_Aspartyl-tRNA-Asn-_a...faa	peg.179	peg.165	peg.152	peg.156	peg.165	peg.160	peg.163	peg.158	peg.166	peg.173	peg.167	peg.152	peg.165
1513_Aspartyl-tRNA-Asn-_a...faa	peg.180	peg.166	peg.153	peg.157	peg.166	peg.161	peg.164	peg.159	peg.167	peg.174	peg.168	peg.153	peg.166
1514_Aspartyl-tRNA-Asn-_a...faa	peg.181	peg.167	peg.154	peg.158	peg.167	peg.162	peg.165	peg.160	peg.168	peg.175	peg.169	peg.154	peg.167
1515_hypothetical_protein.faa	peg.182	peg.168	peg.155	peg.159	peg.168	peg.163	peg.166	peg.161	peg.169	peg.176	peg.170	peg.155	peg.168
1516_Trk_system_potassium...faa	peg.183	peg.169	peg.156	peg.160	peg.169	peg.164	peg.167	peg.162	peg.170	peg.177	peg.171	peg.156	peg.169
1517_Potassium_uptake_pro...faa	peg.184	peg.170	peg.157	peg.161	peg.170	peg.165	peg.168	peg.163	peg.171	peg.178	peg.172	peg.157	peg.170
1518_Methylenetetrahydrof...faa	peg.185	peg.171	peg.158	peg.162	peg.171	peg.166	peg.169	peg.164	peg.172	peg.179	peg.173	peg.158	peg.171
1519_Hydrolase_-HAD_super...faa	peg.189	peg.173	peg.159	peg.164	peg.173	peg.168	peg.170	peg.166	peg.174		peg.175	peg.160	peg.173
1520_GMP_reductase_-EC_1....faa	peg.190	peg.174	peg.160	peg.165	peg.174	peg.169	peg.171	peg.167	peg.175	peg.184	peg.176	peg.161	peg.174
1521_Transcriptional_regu...faa	peg.191	peg.175	peg.161	peg.166	peg.175	peg.170	peg.172	peg.168	peg.176	peg.185	peg.177	peg.162	peg.175
1522_Dehydrogenases_with_...faa	peg.192	peg.176	peg.162	peg.167	peg.176	peg.171	peg.173	peg.169	peg.177	peg.186	peg.178	peg.163	peg.176
1523_Short_chain_dehydrog...faa	peg.193	peg.177	peg.163	peg.168	peg.177	peg.172	peg.174	peg.170	peg.178	peg.187	peg.179	peg.164	peg.177
1524_6-phosphofructokinas...faa	peg.194	peg.178	peg.164	peg.169	peg.178	peg.173	peg.175	peg.171	peg.179	peg.188	peg.180	peg.165	peg.178
1525_Pyruvate_kinase_-EC_...faa	peg.195	peg.179	peg.165	peg.170	peg.179	peg.174	peg.176	peg.172	peg.180	peg.189	peg.181	peg.166	peg.179
1526_Ketosteroid_isomeras...faa	peg.196	peg.180	peg.166	peg.177	peg.180	peg.175	peg.177	peg.173		peg.190		peg.167
1527_Threonyl-tRNA_synthe...faa	peg.197	peg.181	peg.167	peg.178	peg.181	peg.176	peg.178	peg.174	peg.183	peg.191	peg.184	peg.168	peg.182
1528_Thiosulfate_sulfurtr...faa	peg.198	peg.182	peg.168	peg.179	peg.182	peg.177	peg.179	peg.175	peg.184	peg.192	peg.185	peg.169	peg.183
1529_Transcriptional_repr...faa	peg.199	peg.183	peg.169	peg.180	peg.183	peg.178	peg.180	peg.176	peg.185	peg.193	peg.186	peg.170	peg.184
1530_Tagatose-6-phosphate...faa	peg.200	peg.184	peg.170	peg.181	peg.184	peg.179	peg.181	peg.177	peg.186	peg.194	peg.187	peg.171	peg.185
1531_PTS_system-_fructose...faa	peg.201	peg.185	peg.171	peg.182	peg.185	peg.180	peg.182	peg.178	peg.187	peg.195	peg.188	peg.172	peg.186
1532_Methionine_ABC_trans...faa	peg.202	peg.186	peg.172	peg.183	peg.186	peg.181	peg.183	peg.179	peg.188	peg.196	peg.189	peg.173	peg.187
1533_hypothetical_protein.faa	peg.203	peg.187	peg.173		peg.187	peg.182	peg.184		peg.189	peg.197	peg.190	peg.174	peg.188
1534_hypothetical_protein.faa	peg.204	peg.188	peg.174	peg.186	peg.188	peg.183	peg.185	peg.182	peg.190	peg.198	peg.191	peg.175	peg.189
1535_hypothetical_protein.faa	peg.205	peg.189	peg.175	peg.187	peg.189	peg.184	peg.186	peg.183	peg.191	peg.199	peg.192	peg.176	peg.190
1536_Formate_efflux_trans...faa	peg.206	peg.190	peg.176	peg.188	peg.190	peg.185	peg.187	peg.184	peg.192	peg.200	peg.193	peg.177	peg.191
1537_PTS_system-_glucose-...faa	peg.207	peg.191	peg.177	peg.189	peg.191	peg.186	peg.188	peg.185	peg.193	peg.201	peg.194	peg.178	peg.192
1538_Translation_initiati...faa	peg.208	peg.192	peg.178	peg.190	peg.192	peg.187	peg.189	peg.186	peg.194	peg.202	peg.195	peg.179	peg.193
1539_LSU_ribosomal_protei...faa	peg.209	peg.193	peg.179	peg.191	peg.193	peg.188	peg.190	peg.187	peg.195	peg.203	peg.196	peg.180	peg.194
1540_LSU_ribosomal_protei...faa	peg.210	peg.194	peg.180	peg.192	peg.194	peg.189	peg.191	peg.188	peg.196	peg.204	peg.197	peg.181	peg.195
1541_hypothetical_protein.faa	peg.211	peg.195	peg.181	peg.193	peg.195	peg.190	peg.192	peg.189	peg.197	peg.205	peg.198	peg.182	peg.196
1542_Tryptophanyl-tRNA_sy...faa	peg.212	peg.196	peg.182	peg.194	peg.196	peg.191	peg.193	peg.190	peg.198	peg.206	peg.199	peg.183	peg.197
1543_NAD_kinase_-EC_2.7.1...faa	peg.213	peg.197	peg.183	peg.195	peg.197	peg.192	peg.194	peg.191	peg.199	peg.207	peg.200	peg.184	peg.198
1544_16S_rRNA_-guanine-96...faa	peg.214	peg.198	peg.184	peg.196	peg.198	peg.193	peg.195	peg.192	peg.200	peg.208	peg.201	peg.185	peg.199
1545_Guanylate_kinase_-EC...faa	peg.215	peg.199	peg.185	peg.197	peg.199	peg.194	peg.196	peg.193	peg.201	peg.209	peg.202	peg.186	peg.200
1546_16S_rRNA_-cytosine-9...faa	peg.216	peg.200	peg.186	peg.198	peg.200	peg.195	peg.197	peg.194	peg.202	peg.210	peg.203	peg.187	peg.201
1547_hypothetical_transme...faa	peg.217	peg.201	peg.187	peg.199	peg.201	peg.196	peg.198	peg.195	peg.203	peg.211	peg.204	peg.188	peg.202
1548_Cytidylate_kinase_-E...faa	peg.218	peg.202	peg.188	peg.200	peg.202	peg.197	peg.199	peg.196	peg.204	peg.212	peg.205	peg.189	peg.203
1549_GTP-binding_protein_...faa	peg.219	peg.203	peg.189	peg.201	peg.203	peg.198	peg.200	peg.197	peg.205	peg.213	peg.206	peg.190	peg.204
1550_Glycerol-3-phosphate...faa	peg.220	peg.204	peg.190	peg.202	peg.204	peg.199	peg.201	peg.198	peg.206	peg.214	peg.207	peg.191	peg.205
1551_DNA-binding_protein_...faa	peg.221	peg.205	peg.191	peg.203	peg.205	peg.200	peg.202	peg.199	peg.207	peg.215	peg.208	peg.192	peg.206
1552_hypothetical_protein.faa	peg.222	peg.206	peg.192	peg.204	peg.206	peg.201	peg.203	peg.200	peg.208	peg.216	peg.209	peg.193	peg.207
1553_RecU_Holliday_juncti...faa	peg.223	peg.207	peg.193	peg.205	peg.207	peg.202	peg.204	peg.201	peg.209	peg.217	peg.210	peg.194	peg.208
1554_hypothetical_protein.faa	peg.224	peg.208	peg.194	peg.206	peg.208	peg.203	peg.205	peg.202	peg.210	peg.218	peg.211	peg.195	peg.209
1555_C-terminal_domain_of...faa	peg.225	peg.209	peg.195	peg.207	peg.209	peg.204	peg.206	peg.203	peg.211	peg.219	peg.212	peg.196	peg.210
1556_RecA_protein.faa	peg.226	peg.210	peg.196	peg.208	peg.210	peg.205	peg.207	peg.204	peg.212	peg.220	peg.213	peg.197	peg.211
1557_FIG002344-_Hydrolase...faa	peg.227	peg.211	peg.197	peg.209	peg.211	peg.206	peg.208	peg.205	peg.213	peg.221	peg.214	peg.198	peg.212
1558_oxidoreductase-_Gfo-...faa	peg.228	peg.212	peg.198	peg.210	peg.212	peg.207	peg.209	peg.206	peg.214	peg.222	peg.215	peg.199	peg.213
1559_3-to-5_exoribonucl...faa	peg.229	peg.213	peg.199	peg.211	peg.213	peg.208	peg.210	peg.207	peg.215	peg.223	peg.216	peg.200	peg.214
1560_tmRNA-binding_protei...faa	peg.230	peg.214	peg.200	peg.212	peg.214	peg.209	peg.211	peg.208	peg.216	peg.224	peg.217	peg.201	peg.215
1561_hypothetical_protein.faa	peg.232	peg.216	peg.201	peg.213	peg.216	peg.211	peg.213	peg.209	peg.218	peg.226	peg.219	peg.202	peg.217
1562_hypothetical_protein.faa		peg.217	peg.202		peg.217	peg.212	peg.214		peg.219	peg.227	peg.220	peg.203	peg.218
1563_PTS_system-_N-acetyl...faa	peg.233	peg.218	peg.203	peg.214	peg.218	peg.213	peg.215	peg.210	peg.220	peg.228	peg.221	peg.204	peg.219
1564_Adenosine_deaminase_...faa			peg.204	peg.216	peg.219	peg.214	peg.216	peg.211	peg.221		peg.222	peg.205	peg.220
1565_Beta-lactamase_class...faa	peg.234	peg.219	peg.205	peg.217	peg.220	peg.215	peg.217	peg.212	peg.222	peg.229	peg.223	peg.206	peg.221
1566_Mg-Co-Ni_transporter...faa	peg.235	peg.220	peg.206	peg.218	peg.221	peg.216	peg.218	peg.213	peg.223	peg.230	peg.224	peg.207	peg.222
1567_tRNA_-guanine46-N7--...faa	peg.236	peg.221	peg.207	peg.219	peg.222	peg.217	peg.219	peg.214	peg.224	peg.231	peg.225	peg.208	peg.223
1568_hypothetical_protein.faa	peg.237	peg.222	peg.208	peg.220	peg.223	peg.218	peg.220	peg.215	peg.225	peg.232	peg.226	peg.209	peg.224
1569_Protein_serine-threo...faa	peg.238	peg.223	peg.209	peg.221	peg.224	peg.219	peg.221	peg.216	peg.226	peg.233	peg.227	peg.210	peg.225
1570_Serine-threonine_pro...faa	peg.239	peg.224	peg.210	peg.222	peg.225	peg.220	peg.222	peg.217	peg.227	peg.234	peg.228	peg.211	peg.226
1571_Ribosome_small_subun...faa	peg.240	peg.225	peg.211	peg.223	peg.226	peg.221	peg.223	peg.218	peg.228	peg.235	peg.229	peg.212	peg.227
1572_Ribulose-phosphate_3...faa	peg.241	peg.226	peg.212	peg.224	peg.227	peg.222	peg.224	peg.219	peg.229	peg.236	peg.230	peg.213	peg.228
1573_Thiamin_pyrophosphok...faa	peg.242	peg.227	peg.213	peg.225	peg.228	peg.223	peg.225	peg.220	peg.230	peg.237	peg.231	peg.214	peg.229
1574_hypothetical_protein.faa	peg.243	peg.228	peg.214	peg.226	peg.229	peg.224	peg.226	peg.221	peg.231	peg.238	peg.232	peg.215	peg.230
1575_hypothetical_protein.faa	peg.244		peg.215	peg.227	peg.230	peg.225	peg.227	peg.222	peg.232			peg.216
1576_LSU_ribosomal_protei...faa	peg.245	peg.230	peg.216	peg.228	peg.231	peg.226	peg.228	peg.223	peg.233	peg.240	peg.234	peg.217	peg.232
1577_FIG00834450-_hypothe...faa	peg.246	peg.231	peg.217	peg.229	peg.232	peg.227	peg.229	peg.224	peg.234	peg.241	peg.235	peg.218	peg.233
1578_Dihydroxyacetone_kin...faa	peg.247	peg.232	peg.218	peg.230	peg.233	peg.228	peg.230	peg.225	peg.235	peg.242	peg.236	peg.219	peg.234
1579_Phosphate-acyl-ACP_a...faa	peg.248	peg.233	peg.219	peg.231	peg.234	peg.229	peg.231	peg.226	peg.236	peg.243	peg.237	peg.220	peg.235
1580_Ribonuclease_III_-EC...faa	peg.249	peg.234	peg.220	peg.232	peg.235	peg.230	peg.232	peg.227	peg.237	peg.244	peg.238	peg.221	peg.236
1581_Chromosome_partition...faa	peg.250	peg.235	peg.221	peg.233	peg.236	peg.231	peg.233	peg.228	peg.238	peg.245	peg.239	peg.222	peg.237
1582_Putative_periplasmic...faa	peg.251	peg.236	peg.222	peg.234	peg.237	peg.232	peg.234	peg.229	peg.239	peg.246	peg.240	peg.223	peg.238
1583_Phosphate_transport_...faa	peg.252	peg.237	peg.223	peg.235	peg.238	peg.233	peg.235	peg.230	peg.240	peg.247	peg.241	peg.224	peg.239
1584_Phosphate_transport_...faa	peg.253	peg.238	peg.224	peg.236	peg.239	peg.234	peg.236	peg.231	peg.241	peg.248	peg.242	peg.225	peg.240
1585_Phosphate_transport_...faa	peg.254	peg.239	peg.225	peg.237	peg.240	peg.235	peg.237	peg.232	peg.242	peg.249	peg.243	peg.226	peg.241
1586_Signal_recognition_p...faa	peg.255	peg.240	peg.226	peg.238	peg.241	peg.236	peg.238	peg.233	peg.243	peg.250	peg.244	peg.227	peg.242
1587_Signal_recognition_p...faa	peg.256	peg.241	peg.227	peg.239	peg.242	peg.237	peg.239	peg.234	peg.244	peg.251	peg.245	peg.228	peg.243
1588_Phosphoesterase_fami...faa	peg.257	peg.242	peg.228	peg.240	peg.243	peg.238	peg.240	peg.235	peg.245	peg.252	peg.246	peg.229	peg.244
1589_S-adenosylmethionine...faa	peg.258	peg.243	peg.229	peg.241	peg.244	peg.239	peg.241	peg.236	peg.246	peg.253	peg.247	peg.230	peg.245
1590_ABC_transporter-_ATP...faa	peg.260	peg.245	peg.230 peg.552	peg.596	peg.245 peg.599	peg.577	peg.242	peg.237 peg.599	peg.247 peg.620	peg.255	peg.248 peg.625	peg.231 peg.580	peg.246 peg.617
1591_hypothetical_protein.faa			peg.231		peg.246		peg.243	peg.238	peg.248		peg.249	peg.232	peg.247
1592_hypothetical_protein.faa	peg.261	peg.246	peg.232		peg.247		peg.244	peg.239	peg.249	peg.256	peg.250	peg.233	peg.248
1593_endopeptidase_O.faa	peg.262	peg.247	peg.233	peg.242	peg.248	peg.240	peg.245	peg.240	peg.250	peg.257	peg.251	peg.234	peg.249
1594_tRNA-m-5-U-54_MTase_...faa	peg.263	peg.249	peg.234	peg.243	peg.250	peg.241	peg.247	peg.241	peg.251	peg.258	peg.252	peg.235	peg.250
1595_Uracil-DNA_glycosyla...faa	peg.264	peg.250	peg.235	peg.244	peg.251	peg.242	peg.248	peg.242	peg.252	peg.259	peg.253	peg.236	peg.251
1596_3->5_exoribonuclea...faa	peg.265	peg.251	peg.236	peg.245	peg.252	peg.243	peg.249	peg.243	peg.253	peg.260	peg.254	peg.237	peg.252
1596_3-5_exoribonuclea...faa
1597_Diadenosine_tetrapho...faa	peg.266	peg.252	peg.237	peg.246	peg.253	peg.244	peg.250	peg.244	peg.254	peg.261	peg.255	peg.238	peg.253
1598_Prolipoprotein.faa	peg.267	peg.253	peg.238	peg.247	peg.254	peg.245	peg.251	peg.245	peg.255	peg.262	peg.256	peg.239	peg.254
1599_asparagine-rich_anti...faa	peg.268	peg.254	peg.239	peg.248	peg.255	peg.246	peg.252	peg.246	peg.256	peg.263	peg.257	peg.240	peg.255
15_hypothetical_protein.faa	peg.15
1600_Cysteine_desulfurase...faa	peg.269	peg.255	peg.240	peg.249	peg.256	peg.247	peg.253	peg.247	peg.257	peg.264	peg.258	peg.241	peg.256
1601_Putative_iron-sulfur...faa	peg.270	peg.256	peg.241	peg.250	peg.257	peg.248	peg.254	peg.248	peg.258	peg.265	peg.259	peg.242	peg.257
1602_5-formyltetrahydrofo...faa	peg.271	peg.257	peg.242	peg.251	peg.258	peg.249	peg.255	peg.249	peg.259	peg.266	peg.260	peg.243	peg.258
1603_Transcriptional_regu...faa	peg.272	peg.258	peg.243	peg.252	peg.259	peg.250	peg.256	peg.250	peg.260	peg.267	peg.261	peg.244	peg.259
1604_Aldo-keto_reductase.faa	peg.273	peg.259	peg.244	peg.253	peg.260	peg.251	peg.257	peg.251	peg.261	peg.268	peg.262	peg.245	peg.260
1605_hypothetical_protein.faa			peg.245		peg.261	peg.252	peg.258				peg.263	peg.246	peg.261
1606_Glucose-6-phosphate_...faa	peg.274	peg.260	peg.246	peg.256	peg.262	peg.253	peg.259	peg.253	peg.264	peg.269	peg.264	peg.247	peg.262
1607_Dimeric_dUTPase_-EC_...faa	peg.277	peg.261	peg.247	peg.257	peg.265	peg.256	peg.262	peg.254	peg.267	peg.272	peg.267	peg.250	peg.265
1608_FIG011178-_rRNA_meth...faa	peg.278	peg.262	peg.248	peg.258	peg.266	peg.257	peg.263	peg.255	peg.268	peg.273	peg.268	peg.251	peg.266
1609_Non-phosphorylating_...faa	peg.279	peg.263	peg.249	peg.259	peg.267	peg.258	peg.264	peg.256	peg.269	peg.274	peg.269	peg.252	peg.267
1610_Prolipoprotein.faa	peg.280	peg.264	peg.250	peg.260	peg.268	peg.259	peg.265	peg.257	peg.270	peg.275	peg.270	peg.253	peg.268
1611_FIG00791385-_hypothe...faa	peg.281	peg.265	peg.251	peg.261 peg.262	peg.269 peg.270	peg.260 peg.261	peg.266 peg.267	peg.258 peg.259	peg.271 peg.272	peg.276	peg.272 peg.273	peg.254 peg.255	peg.269 peg.270
1612_hypothetical_protein.faa	peg.282	peg.266	peg.252	peg.263	peg.271	peg.262	peg.268	peg.260	peg.273	peg.277	peg.274	peg.256	peg.271
1613_ABC_transporter-_ATP...faa	peg.283	peg.267	peg.253	peg.264	peg.272	peg.263	peg.269	peg.261	peg.274	peg.278	peg.275	peg.257	peg.272
1614_Metal-dependent_hydr...faa	peg.284	peg.268	peg.254	peg.265	peg.273	peg.264	peg.270	peg.262	peg.275	peg.279	peg.276	peg.258	peg.273
1615_GTP-binding_protein_...faa	peg.285	peg.269	peg.255	peg.266	peg.274	peg.265	peg.271	peg.263	peg.276	peg.280	peg.277	peg.259	peg.274
1616_DNA_recombination_an...faa	peg.286	peg.270	peg.256	peg.267	peg.275	peg.266	peg.272	peg.264	peg.277	peg.281	peg.278	peg.260	peg.275
1617_Glycyl-tRNA_syntheta...faa	peg.287	peg.271	peg.257	peg.268	peg.276	peg.267	peg.273	peg.265	peg.278	peg.282	peg.279	peg.261	peg.276
1618_DNA_primase_-EC_2.7....faa	peg.288	peg.272	peg.258	peg.269	peg.277	peg.268	peg.274	peg.266	peg.279	peg.283	peg.280	peg.262	peg.277
1619_RNA_polymerase_sigma...faa	peg.289	peg.273	peg.259	peg.270	peg.278	peg.269	peg.275	peg.267	peg.280	peg.284	peg.281	peg.263	peg.278
1620_Putative_tRNA-m1A22_...faa	peg.290	peg.274	peg.260	peg.271	peg.279	peg.270	peg.276	peg.268	peg.281	peg.285	peg.282	peg.264	peg.279
1621_UPF0135_protein_Bsu_...faa	peg.291	peg.275	peg.261	peg.272	peg.280	peg.271	peg.277	peg.269	peg.282	peg.286	peg.283	peg.265	peg.280
1622_DEAD-box_ATP-depende...faa	peg.292	peg.276	peg.262	peg.273	peg.281	peg.272	peg.278	peg.270	peg.283	peg.287	peg.284	peg.266	peg.281
1623_Conserved_expressed_...faa	peg.293	peg.277	peg.263	peg.274	peg.282	peg.273	peg.279	peg.271	peg.284	peg.288	peg.285	peg.267	peg.282
1624_FIG00837529-_hypothe...faa	peg.294	peg.278	peg.264	peg.275	peg.283	peg.274	peg.280	peg.272	peg.285	peg.289	peg.286	peg.268	peg.283
1625_Adenine_phosphoribos...faa	peg.295	peg.279	peg.265	peg.276	peg.284	peg.275	peg.281	peg.273	peg.286	peg.290	peg.287	peg.269	peg.284
1626_DNA-3-methyladenine_...faa			peg.266	peg.277	peg.285	peg.276	peg.282	peg.274	peg.287	peg.291	peg.288	peg.270	peg.285
1627_GTP_pyrophosphokinas...faa	peg.296	peg.281	peg.267	peg.278	peg.286	peg.277	peg.283	peg.275	peg.288	peg.292	peg.289	peg.271	peg.286
1628_hypothetical_protein.faa	peg.297	peg.282	peg.268	peg.279	peg.287	peg.278	peg.284	peg.276	peg.289	peg.293	peg.290	peg.272	peg.287
1629_FIG00833878-_hypothe...faa	peg.298	peg.283	peg.269	peg.280	peg.288	peg.279	peg.285	peg.277	peg.290	peg.294	peg.291	peg.273	peg.288
1630_Dephospho-CoA_kinase...faa	peg.299	peg.284	peg.270	peg.281	peg.289	peg.280	peg.286	peg.278	peg.291	peg.295	peg.292	peg.274	peg.289
1631_tRNA_pseudouridine_s...faa	peg.300	peg.285	peg.271	peg.282	peg.290	peg.281	peg.287	peg.279	peg.292	peg.296	peg.293	peg.275	peg.290
1632_Riboflavin_kinase_-E...faa	peg.301	peg.286	peg.272	peg.283	peg.291	peg.282	peg.288	peg.280	peg.293	peg.297	peg.294	peg.276	peg.291
1633_SSU_ribosomal_protei...faa	peg.302	peg.287	peg.273	peg.284	peg.292	peg.283	peg.289	peg.281	peg.294	peg.298	peg.295	peg.277	peg.292
1634_hypothetical_protein.faa			peg.274						peg.295		peg.296	peg.278	peg.293
1635_Phosphatidate_cytidy...faa	peg.304	peg.289	peg.275	peg.286	peg.294	peg.285	peg.291	peg.283	peg.296	peg.300	peg.297	peg.279	peg.294
1636_Membrane-associated_...faa	peg.305	peg.290	peg.276	peg.287	peg.295	peg.286	peg.292	peg.284	peg.297	peg.301	peg.298	peg.280	peg.295
1637_DNA_polymerase_III_p...faa	peg.306	peg.291	peg.277	peg.288	peg.296	peg.287	peg.293	peg.285	peg.298	peg.302	peg.299	peg.281	peg.296
1638_Oxygen-insensitive_N...faa	peg.307	peg.292	peg.278	peg.289	peg.297	peg.288	peg.294	peg.286	peg.299	peg.303	peg.300	peg.282	peg.297
1639_hypothetical_protein.faa			peg.279
1640_FIG000325-_clustered...faa	peg.314	peg.294	peg.280	peg.291	peg.300	peg.290	peg.297	peg.295	peg.306	peg.310	peg.307	peg.291	peg.304
1641_Transcription_termin...faa	peg.315	peg.295	peg.281	peg.292	peg.301	peg.291	peg.298	peg.296	peg.307	peg.311	peg.308	peg.292	peg.305
1642_COG2740-_Predicted_n...faa	peg.316	peg.296	peg.282	peg.293	peg.302	peg.292	peg.299	peg.297	peg.308	peg.312	peg.309	peg.293	peg.306
1643_ribosomal_protein_L7...faa	peg.317	peg.297	peg.283	peg.294	peg.303	peg.293	peg.300	peg.298	peg.309	peg.313	peg.310	peg.294	peg.307
1644_Translation_initiati...faa	peg.318	peg.298	peg.284	peg.295	peg.304	peg.294	peg.301	peg.299	peg.310	peg.314	peg.311	peg.295	peg.308
1645_Alpha-L-fucosidase_-...faa			peg.285		peg.305							peg.305
1646_Outer_surface_protei...faa			peg.286		peg.8		peg.648	peg.294				peg.290
1647_hypothetical_protein.faa			peg.287		peg.307			peg.300
1648_PTS_system-_cellobio...faa			peg.288		peg.309		peg.639	peg.311				peg.303
1649_PTS_system-_cellobio...faa			peg.289		peg.310							peg.313
1650_Sialic_acid_utilizat...faa			peg.290	peg.672	peg.311	peg.643	peg.647		peg.312 peg.694		peg.313 peg.700	peg.644	peg.310 peg.691
1651_PTS_system-_glucose-...faa			peg.291		peg.312				peg.313		peg.314		peg.311
1652_Ribulose-phosphate_3...faa			peg.292	peg.321	peg.313	peg.642			peg.314		peg.315	peg.643	peg.312
1653_Ribose_5-phosphate_i...faa			peg.293		peg.314				peg.315		peg.316		peg.313
1654_Chaperone_protein_Dn...faa	peg.326	peg.300	peg.294	peg.299	peg.315	peg.298	peg.305	peg.320	peg.321	peg.320	peg.322	peg.317	peg.319
1655_hypothetical_protein.faa	peg.327	peg.301	peg.295	peg.300	peg.316	peg.300	peg.306	peg.321	peg.323	peg.321	peg.323	peg.318	peg.321
1656_hypothetical_protein.faa	peg.328	peg.302	peg.296	peg.304	peg.317	peg.301	peg.307	peg.325	peg.324	peg.322	peg.324	peg.319	peg.322
1657_Ribosomal_RNA_small_...faa	peg.329	peg.303	peg.297	peg.305	peg.318	peg.302	peg.308	peg.326	peg.325	peg.323	peg.325	peg.320	peg.323
1658_Helicase.faa			peg.298	peg.306
1659_Uridine_kinase_-EC_2...faa	peg.333	peg.306	peg.299	peg.310	peg.323	peg.305	peg.309	peg.330	peg.329	peg.325	peg.329	peg.322	peg.327
1660_Adenine-specific_met...faa			peg.300
1661_DNA_adenine_methylas...faa			peg.301
1662_hypothetical_protein.faa			peg.302
1664_Topoisomerase_IV_sub...faa	peg.338	peg.309	peg.304	peg.314	peg.326	peg.309	peg.316	peg.334	peg.334	peg.330	peg.334	peg.329	peg.332
1665_hypothetical_protein.faa			peg.305
1666_Chitinase_-EC_3.2.1....faa			peg.306
1667_Helicase.faa	peg.344	peg.313	peg.307	peg.316	peg.330	peg.313	peg.320	peg.336	peg.337	peg.332	peg.336		peg.334
1668_alpha-beta_hydrolase.faa	peg.345	peg.314	peg.308	peg.323	peg.331	peg.314	peg.321	peg.337	peg.338	peg.333	peg.337	peg.334	peg.335
1669_hypothetical_protein.faa	peg.346	peg.315	peg.309		peg.332	peg.494						peg.335
1670_hypothetical_protein.faa	peg.349	peg.318	peg.310	peg.329	peg.335	peg.318	peg.322	peg.342	peg.342	peg.336	peg.341	peg.336	peg.339
1671_RecD-like_DNA_helica...faa	peg.350	peg.319	peg.311	peg.330	peg.337	peg.321	peg.324	peg.345	peg.343	peg.337	peg.342	peg.337	peg.340
1672_Hypothetical_transme...faa	peg.351	peg.320	peg.312	peg.331		peg.322	peg.325	peg.346	peg.344	peg.338	peg.343	peg.338	peg.341
1673_hypothetical_protein.faa	peg.352	peg.321	peg.313	peg.332	peg.340	peg.323	peg.328	peg.347	peg.346	peg.339	peg.345	peg.339	peg.343
1674_hypothetical_protein.faa	peg.353	peg.322	peg.314	peg.333	peg.341	peg.324	peg.329	peg.348	peg.347	peg.340	peg.347	peg.340	peg.344
1675_hypothetical_protein.faa	peg.354	peg.323	peg.315	peg.334	peg.342	peg.325	peg.330	peg.349	peg.348	peg.341	peg.348	peg.341	peg.345
1676_DNA_polymerase_IV_-E...faa	peg.356	peg.325	peg.316	peg.336	peg.343	peg.327	peg.331	peg.350	peg.350	peg.343	peg.350	peg.342	peg.347
1677_RNA_binding_methyltr...faa	peg.357	peg.326	peg.317	peg.337	peg.344	peg.328	peg.332	peg.351	peg.351	peg.344	peg.351	peg.343	peg.348
1678_Exodeoxyribonuclease...faa	peg.358	peg.327	peg.318	peg.338	peg.345	peg.329	peg.333	peg.352	peg.352	peg.345	peg.352	peg.344	peg.349
1679_Exodeoxyribonuclease...faa	peg.359	peg.328	peg.319	peg.339	peg.346	peg.330	peg.334	peg.353	peg.353	peg.346	peg.353	peg.345	peg.350
1680_Transcription_termin...faa	peg.360	peg.329	peg.320	peg.340	peg.347	peg.331	peg.335	peg.354	peg.354	peg.347	peg.354	peg.346	peg.351
1681_Endonuclease_IV_-EC_...faa	peg.361	peg.330	peg.321	peg.341	peg.348	peg.332	peg.336	peg.355	peg.355	peg.348	peg.355	peg.347	peg.352
1682_Riboflavin_kinase_-E...faa	peg.362	peg.331	peg.322	peg.342	peg.349	peg.333	peg.337	peg.356	peg.356	peg.349	peg.356	peg.348	peg.353
1683_hypothetical_protein.faa	peg.363	peg.332	peg.323	peg.343	peg.350	peg.334	peg.338	peg.357	peg.357	peg.350	peg.357	peg.349	peg.354
1684_hypothetical_protein.faa	peg.364	peg.333	peg.324	peg.344	peg.352	peg.335	peg.339	peg.358	peg.358	peg.351	peg.358	peg.350	peg.355
1685_Acyl-phosphate-glyce...faa	peg.365	peg.334	peg.325	peg.345	peg.353	peg.336	peg.340	peg.359	peg.359	peg.352	peg.359	peg.351	peg.356
1686_Nicotinamidase_-EC_3...faa	peg.366	peg.335	peg.326	peg.346	peg.356	peg.339	peg.343	peg.360	peg.362	peg.353	peg.362	peg.352	peg.359
1687_hypothetical_protein.faa	peg.367	peg.336	peg.327	peg.347	peg.357	peg.340	peg.344	peg.361	peg.363	peg.354	peg.363	peg.353	peg.360
1688_hypothetical_protein.faa		peg.337	peg.328
1689_GMP_synthase_-glutam...faa	peg.368	peg.338	peg.329	peg.348	peg.358	peg.341	peg.345	peg.362	peg.364	peg.355	peg.364	peg.354	peg.361
1690_Inosine-5-monophosp...faa	peg.369	peg.339	peg.330	peg.349	peg.359	peg.342	peg.346	peg.363	peg.365	peg.356	peg.365	peg.355	peg.362
1691_oligopeptide_ABC_tra...faa			peg.331
1692_M._genitalium_predic...faa	peg.371	peg.342	peg.332	peg.352	peg.364	peg.347	peg.350	peg.365	peg.370	peg.360	peg.370	peg.357	peg.367
1693_Transketolase_-EC_2....faa	peg.372	peg.343	peg.333	peg.322 peg.353	peg.365	peg.348	peg.351	peg.366	peg.371	peg.361	peg.371	peg.358	peg.368
1694_hypothetical_protein.faa	peg.373	peg.344	peg.334	peg.354	peg.366	peg.349	peg.352	peg.367	peg.372	peg.362	peg.372	peg.359	peg.369
1695_GTP-binding_protein_...faa	peg.374	peg.345	peg.335	peg.355	peg.367	peg.350	peg.353	peg.368	peg.373	peg.363	peg.373	peg.360	peg.370
1696_hypothetical_protein.faa	peg.375	peg.346	peg.336	peg.356	peg.368	peg.351	peg.354	peg.369	peg.374	peg.364	peg.374	peg.361	peg.371
1697_hypothetical_protein.faa			peg.337	peg.357	peg.369	peg.352	peg.355		peg.375		peg.375	peg.362
1698_cell-surface_adhesin...faa	peg.377	peg.348	peg.338			peg.353	peg.356	peg.371	peg.376	peg.366	peg.376	peg.363	peg.373
1699_Valyl-tRNA_synthetas...faa	peg.378	peg.349	peg.339	peg.361	peg.372	peg.354	peg.357	peg.372	peg.377	peg.367	peg.377	peg.364	peg.374
16_Type_IV_secretory_pa...faa	peg.16
1700_Lead-_cadmium-_zinc_...faa	peg.379	peg.350	peg.340	peg.362	peg.373	peg.355	peg.358	peg.373	peg.378	peg.368	peg.378	peg.365	peg.375
1701_GTP-binding_protein_...faa	peg.380	peg.351	peg.341	peg.363	peg.374	peg.356	peg.359	peg.374	peg.379	peg.369	peg.379	peg.366	peg.376
1702_hypothetical_protein.faa			peg.342							peg.370		peg.367
1703_hypothetical_transme...faa	peg.382	peg.353	peg.343	peg.365	peg.376	peg.358	peg.361	peg.376	peg.381	peg.371	peg.381	peg.368	peg.378
1704_FIG00836176-_hypothe...faa	peg.383	peg.354	peg.344	peg.366	peg.377	peg.359	peg.362	peg.377	peg.382	peg.372	peg.382	peg.369	peg.379
1705_FIG00834710-_hypothe...faa	peg.384	peg.355	peg.345	peg.367	peg.378	peg.360	peg.363	peg.378	peg.383	peg.373	peg.383	peg.370	peg.380
1706_Short_chain_dehydrog...faa	peg.385	peg.356	peg.346	peg.368	peg.379	peg.361	peg.364	peg.379	peg.384	peg.374	peg.384	peg.371	peg.381
1707_SSU_ribosomal_protei...faa	peg.386	peg.357	peg.347	peg.369	peg.380	peg.362	peg.365	peg.380	peg.385	peg.375	peg.385	peg.372	peg.382
1708_Hypothetical_transme...faa	peg.387	peg.358	peg.348	peg.370	peg.381	peg.363	peg.366	peg.381	peg.386	peg.376	peg.386	peg.373	peg.383
1709_hypothetical_protein.faa	peg.388	peg.359	peg.349	peg.371	peg.382	peg.364	peg.367	peg.382	peg.387	peg.377	peg.387	peg.374	peg.384
1710_Aspartyl-tRNA_synthe...faa	peg.389	peg.360	peg.350	peg.372	peg.383	peg.365	peg.368	peg.383	peg.388	peg.378	peg.388	peg.375	peg.385
1711_Histidyl-tRNA_synthe...faa	peg.390	peg.361	peg.351	peg.373	peg.384	peg.366	peg.369	peg.384	peg.389	peg.379	peg.389	peg.376	peg.386
1712_Hypothetical_transme...faa	peg.391	peg.362	peg.352	peg.374	peg.385	peg.367	peg.370	peg.385	peg.390	peg.380	peg.390	peg.377	peg.387
1713_DNA_polymerase_III_d...faa	peg.392	peg.363	peg.353	peg.375	peg.386	peg.368	peg.371	peg.386	peg.391	peg.381	peg.391	peg.378	peg.388
1714_SSU_ribosomal_protei...faa	peg.393	peg.364	peg.354	peg.376	peg.387	peg.369	peg.372	peg.387	peg.392	peg.382	peg.392	peg.379	peg.389
1715_competence_protein_C...faa	peg.394	peg.365	peg.355	peg.377	peg.388	peg.370	peg.373	peg.388	peg.393	peg.383	peg.393	peg.380	peg.390
1716_hypothetical_protein.faa			peg.356		peg.389
1717_Ribosome-binding_fac...faa	peg.395	peg.367	peg.357	peg.379	peg.390	peg.372	peg.375	peg.390	peg.395	peg.384	peg.395	peg.382	peg.392
1718_5-methylthioadenosi...faa	peg.396	peg.368	peg.358	peg.380	peg.391	peg.373	peg.376	peg.391	peg.396	peg.385	peg.396	peg.383	peg.393
1719_Nicotinate-nucleotid...faa	peg.397	peg.369	peg.359	peg.381	peg.392	peg.374	peg.377	peg.392	peg.397	peg.386	peg.397	peg.384	peg.394
1720_tRNA_-cytidine-34--2...faa	peg.398	peg.370	peg.360	peg.382	peg.393	peg.375	peg.378	peg.393	peg.398	peg.387	peg.398	peg.385	peg.395
1721_Nucleoside_5-triphos...faa	peg.399	peg.371	peg.361	peg.383	peg.394	peg.376	peg.379	peg.394	peg.399	peg.388	peg.399	peg.386	peg.396
1722_hypothetical_protein.faa	peg.400	peg.372	peg.362	peg.384	peg.395	peg.377	peg.380	peg.395	peg.400	peg.389	peg.400	peg.387	peg.397
1723_hypothetical_protein.faa	peg.401	peg.373	peg.363							peg.390		peg.388
1724_Malate_permease.faa	peg.403	peg.375	peg.364	peg.386	peg.397	peg.379	peg.382	peg.397	peg.402	peg.392	peg.402	peg.389	peg.399
1725_Aminopeptidase_YpdF_...faa	peg.404	peg.376	peg.365	peg.388	peg.398	peg.380	peg.383	peg.399	peg.403	peg.393	peg.403	peg.390	peg.400
1726_LSU_ribosomal_protei...faa	peg.405	peg.377	peg.366	peg.389	peg.399	peg.381	peg.384	peg.400	peg.404	peg.394	peg.404	peg.391	peg.401
1727_Hypothetical_prolipo...faa	peg.406	peg.378	peg.367	peg.390	peg.400	peg.382	peg.385	peg.401	peg.405	peg.395	peg.405	peg.392	peg.402
1728_1-acyl-sn-glycerol-3...faa	peg.407	peg.379	peg.368	peg.391	peg.401	peg.383	peg.386	peg.402	peg.406	peg.396	peg.406	peg.393	peg.403
1729_Dihydrofolate_reduct...faa	peg.408	peg.380	peg.369	peg.392	peg.402	peg.384	peg.387	peg.403	peg.407	peg.397	peg.407	peg.394	peg.404
1730_Holo--acyl-carrier_p...faa	peg.409	peg.381	peg.370	peg.393	peg.403	peg.385	peg.388	peg.404	peg.408	peg.398	peg.408	peg.395	peg.405
1731_dCMP_deaminase_-EC_3...faa	peg.410	peg.382	peg.371	peg.394	peg.404	peg.386	peg.389	peg.405	peg.409	peg.399	peg.409	peg.396	peg.406
1732_Hypothetical_transme...faa	peg.411	peg.383	peg.372	peg.395	peg.405	peg.387	peg.390	peg.406	peg.410	peg.400	peg.410	peg.397	peg.407
1733_Ribosomal_large_subu...faa	peg.412	peg.384	peg.373	peg.396	peg.406	peg.388	peg.391	peg.408	peg.411	peg.401	peg.412	peg.398	peg.408
1734_Lipoprotein_signal_p...faa	peg.413	peg.385	peg.374	peg.397	peg.407	peg.389	peg.392	peg.409	peg.412	peg.402	peg.413	peg.399	peg.409
1735_Isoleucyl-tRNA_synth...faa	peg.414	peg.386	peg.375	peg.398	peg.408	peg.390	peg.393	peg.410	peg.413	peg.403	peg.414	peg.400	peg.410
1736_FIG00836012-_hypothe...faa	peg.415	peg.387	peg.376	peg.399	peg.409	peg.391	peg.394	peg.411	peg.414	peg.404	peg.415	peg.401	peg.411
1737_hypothetical_protein.faa	peg.416	peg.388	peg.377	peg.400	peg.410	peg.392	peg.395	peg.412	peg.415	peg.405	peg.416	peg.402	peg.412
1738_Cell_division_protei...faa	peg.417	peg.389	peg.378	peg.401	peg.411	peg.393	peg.396	peg.413	peg.416	peg.406	peg.417	peg.403	peg.413
1739_hypothetical_protein.faa	peg.418	peg.390	peg.379	peg.402	peg.412	peg.394	peg.397	peg.414	peg.417	peg.407	peg.418	peg.404	peg.414
1740_rRNA_small_subunit_m...faa	peg.419	peg.391	peg.380	peg.403	peg.413	peg.395	peg.398	peg.415	peg.418	peg.408	peg.419	peg.405	peg.415
1741_Cell_division_protei...faa	peg.420	peg.392	peg.381	peg.404	peg.414	peg.396	peg.399	peg.416	peg.419	peg.409	peg.420	peg.406	peg.416
1742_LSU_ribosomal_protei...faa	peg.421	peg.393	peg.382	peg.405	peg.415	peg.397	peg.400	peg.417	peg.420	peg.410	peg.421	peg.407	peg.417
1743_hypothetical_protein.faa	peg.422	peg.394	peg.383	peg.406	peg.416	peg.398	peg.401	peg.418	peg.421	peg.411	peg.422	peg.408	peg.418
1744_Phenylalanyl-tRNA_sy...faa	peg.423	peg.395	peg.384	peg.407	peg.417	peg.399	peg.402	peg.419	peg.422	peg.412	peg.423	peg.409	peg.419
1745_Phenylalanyl-tRNA_sy...faa	peg.424	peg.396	peg.385	peg.408	peg.418	peg.400	peg.403	peg.420	peg.423	peg.413	peg.424	peg.410	peg.420
1746_hypothetical_protein.faa	peg.425	peg.397	peg.386	peg.409	peg.419	peg.401	peg.404	peg.421	peg.424	peg.414	peg.425	peg.411	peg.421
1747_Alternative_splicing...faa	peg.426	peg.398	peg.387	peg.410	peg.420	peg.402	peg.405	peg.422	peg.425	peg.415	peg.426	peg.412	peg.422
1748_hypothetical_protein.faa	peg.429	peg.399	peg.388							peg.416		peg.413
1749_ATPase-_AAA_family.faa	peg.430	peg.400	peg.389	peg.412	peg.422	peg.404	peg.407	peg.424	peg.427	peg.417	peg.428	peg.414	peg.424
1750_ATP-dependent_protea...faa	peg.431	peg.401	peg.390	peg.413	peg.423	peg.405	peg.408	peg.425	peg.428	peg.418	peg.429	peg.415	peg.425
1751_Cell_division_trigge...faa	peg.432	peg.402	peg.391	peg.414	peg.424	peg.406	peg.409	peg.426		peg.419		peg.416
1752_SSU_ribosomal_protei...faa	peg.433	peg.403	peg.392	peg.415	peg.425	peg.407	peg.410	peg.427	peg.431	peg.420	peg.432	peg.417	peg.428
1753_Translation_elongati...faa	peg.434	peg.404	peg.393	peg.416	peg.426	peg.408	peg.411	peg.428	peg.432	peg.421	peg.433	peg.418	peg.429
1754_unknown_transmembran...faa	peg.435	peg.405	peg.394	peg.417	peg.427	peg.409	peg.412	peg.429	peg.433	peg.422	peg.434	peg.419	peg.430
1755_Methionyl-tRNA_formy...faa	peg.436	peg.406	peg.395	peg.418	peg.428	peg.410	peg.413	peg.430	peg.434	peg.423	peg.435	peg.420	peg.431
1756_FIG00833898-_hypothe...faa	peg.437	peg.407	peg.396	peg.419	peg.429	peg.411	peg.414	peg.431	peg.435	peg.424	peg.436	peg.421	peg.432
1757_Hypothetical_transme...faa	peg.438	peg.408	peg.397	peg.420	peg.430	peg.413	peg.416	peg.432	peg.437	peg.427	peg.438	peg.423	peg.434
1758_tRNA-specific_2-thio...faa	peg.439	peg.409	peg.398	peg.421	peg.431	peg.414	peg.417	peg.433	peg.438	peg.428	peg.439	peg.424	peg.435
1759_Xanthine-uracil-thia...faa	peg.440	peg.410	peg.399	peg.422	peg.432	peg.415	peg.418	peg.434	peg.439	peg.429	peg.440	peg.425	peg.436
1760_Chaperone_protein_Dn...faa	peg.441	peg.411	peg.400	peg.423	peg.433	peg.416	peg.420	peg.435	peg.440	peg.430	peg.441	peg.427	peg.437
1761_Chaperone_protein_Dn...faa	peg.442	peg.412	peg.401	peg.424	peg.434	peg.417	peg.421	peg.436	peg.441	peg.431	peg.442	peg.428	peg.438
1762_Heat_shock_protein_G...faa	peg.443	peg.413	peg.402	peg.425	peg.435	peg.418	peg.422	peg.437	peg.442	peg.432	peg.443	peg.429	peg.439
1763_Heat-inducible_trans...faa	peg.444	peg.414	peg.403	peg.426	peg.436	peg.419	peg.423	peg.438	peg.443	peg.433	peg.444	peg.430	peg.440
1764_ClpB_protein.faa	peg.445	peg.415	peg.404	peg.427	peg.437	peg.420	peg.424	peg.439	peg.444	peg.434	peg.445	peg.431	peg.441
1765_Thymidylate_synthase...faa	peg.446	peg.416	peg.405	peg.428	peg.438	peg.421	peg.425	peg.440	peg.445	peg.435	peg.446	peg.432	peg.442
1766_Holliday_junction_DN...faa	peg.447	peg.417	peg.406	peg.429	peg.439	peg.422	peg.426	peg.441	peg.446	peg.436	peg.447	peg.433	peg.443
1767_Holliday_junction_DN...faa	peg.448	peg.418	peg.407	peg.430	peg.440	peg.423	peg.427	peg.442	peg.447	peg.437	peg.448	peg.434	peg.444
1768_Lipid_A_export_ATP-b...faa	peg.450 peg.451 peg.548	peg.420 peg.421 peg.532	peg.408 peg.409	peg.433 peg.434 peg.558	peg.441 peg.442	peg.424 peg.425	peg.428 peg.429	peg.444 peg.445 peg.560	peg.448 peg.449	peg.426 peg.439 peg.440 peg.550	peg.449 peg.450	peg.435 peg.436	peg.445 peg.446
1770_hypothetical_protein.faa			peg.410
1771_DNA_double-strand_br...faa	peg.453	peg.423	peg.411	peg.437	peg.444	peg.429	peg.433	peg.450	peg.453	peg.442	peg.454	peg.438	peg.450
1772_unknown_transmembran...faa	peg.456	peg.426	peg.412	peg.443	peg.450	peg.435	peg.437	peg.456	peg.456		peg.457	peg.439	peg.453
1773_hypothetical_protein.faa	peg.491	peg.473	peg.413	peg.498				peg.500	peg.502	peg.494	peg.504	peg.440	peg.499
1774_Hypothetical_transme...faa	peg.457	peg.427	peg.414	peg.444				peg.458		peg.449		peg.441
1775_ABC_transporter-_ATP...faa	peg.275 peg.458	peg.428	peg.415	peg.445	peg.263	peg.254	peg.260	peg.459	peg.265	peg.270 peg.450	peg.265	peg.248 peg.442	peg.263
1776_hypothetical_protein.faa	peg.459	peg.429	peg.416	peg.446				peg.460		peg.451		peg.443
1777_hypothetical_protein.faa			peg.417					peg.461
1778_Acetylornithine_deac...faa	peg.462	peg.432	peg.418	peg.448	peg.453	peg.439	peg.439	peg.462	peg.460	peg.452	peg.460	peg.445	peg.457
1779_DnaJ-class_molecular...faa	peg.463	peg.433	peg.419	peg.449	peg.454	peg.440	peg.440	peg.463	peg.461	peg.453	peg.461	peg.446	peg.458
1780_LSU_ribosomal_protei...faa	peg.464	peg.434	peg.420	peg.450	peg.455	peg.441	peg.441	peg.464	peg.462	peg.454	peg.462	peg.447	peg.459
1781_FIG139598-_Potential...faa	peg.465	peg.435	peg.421	peg.451	peg.456	peg.442	peg.442	peg.465	peg.463	peg.455	peg.463	peg.448	peg.460
1782_LSU_ribosomal_protei...faa	peg.466	peg.436	peg.422	peg.452	peg.457	peg.443	peg.443	peg.466	peg.464	peg.456	peg.464	peg.449	peg.461
1783_hypothetical_protein.faa	peg.467	peg.437	peg.423	peg.453	peg.458	peg.444	peg.444	peg.467	peg.465	peg.457	peg.465	peg.450	peg.462
1784_hypothetical_protein.faa			peg.424	peg.454	peg.459		peg.445	peg.469	peg.466		peg.466	peg.451	peg.463
1785_hypothetical_protein.faa			peg.425
1786_FIG116849-_hypotheti...faa			peg.426		peg.463
1787_FIG131328-_Predicted...faa			peg.427		peg.464
1788_hypothetical_protein.faa	peg.468	peg.444	peg.428	peg.458	peg.465	peg.453	peg.453	peg.473	peg.470	peg.461	peg.471	peg.454	peg.466
1789_hypothetical_protein.faa		peg.445	peg.429		peg.466					peg.462		peg.455
1790_hypothetical_protein.faa	peg.469	peg.446	peg.430	peg.459	peg.467	peg.456	peg.454	peg.474	peg.473	peg.463	peg.474	peg.456	peg.469
1791_ABC_transporter-_ATP...faa	peg.470	peg.447	peg.431	peg.460	peg.468	peg.457	peg.455	peg.475	peg.474	peg.464	peg.475	peg.457	peg.470
1792_hypothetical_protein.faa			peg.432				peg.456
1793_Chitinase_-EC_3.2.1....faa			peg.433
1794_Hypothetical_transme...faa	peg.473	peg.451	peg.434	peg.475	peg.471	peg.459	peg.462	peg.480	peg.479	peg.469	peg.480	peg.462	peg.475
1795_hypothetical_protein.faa			peg.435	peg.476	peg.473	peg.460	peg.463	peg.482	peg.481		peg.482	peg.463	peg.477
1796_hypothetical_protein.faa	peg.476	peg.454	peg.436	peg.477	peg.474	peg.461	peg.464	peg.483	peg.482	peg.472	peg.483	peg.464	peg.478
1797_hypothetical_protein.faa	peg.477	peg.456	peg.437	peg.478	peg.475	peg.462	peg.465	peg.484		peg.487	peg.484	peg.465	peg.479
1798_hypothetical_protein.faa	peg.478	peg.460	peg.438	peg.479	peg.476	peg.463	peg.466	peg.485		peg.474		peg.466	peg.480
1799_hypothetical_protein.faa	peg.479	peg.461	peg.439	peg.480	peg.477	peg.464	peg.467	peg.486		peg.475		peg.467	peg.481
17_hypothetical_protein.faa	peg.17
1800_hypothetical_protein.faa	peg.480	peg.462	peg.440	peg.481	peg.478	peg.465	peg.468	peg.487	peg.483 peg.485	peg.476 peg.485		peg.468
1801_hypothetical_protein.faa	peg.481	peg.457 peg.463	peg.441	peg.482	peg.479 peg.482	peg.466	peg.469	peg.488	peg.484 peg.486	peg.478 peg.484	peg.486 peg.488	peg.469	peg.483
1802_hypothetical_transme...faa	peg.482	peg.464	peg.442	peg.483	peg.480 peg.483	peg.467	peg.470	peg.489	peg.487	peg.479 peg.483		peg.470	peg.484
1803_reticulocyte_binding...faa	peg.483	peg.465	peg.443	peg.484	peg.484	peg.468	peg.471	peg.490	peg.488	peg.480 peg.482	peg.490	peg.471	peg.485
1804_Na+_ABC_transporter-...faa	peg.484	peg.466	peg.444	peg.485	peg.486	peg.469	peg.472	peg.491	peg.489		peg.491	peg.472	peg.486
1805_Hypoxanthine-guanine...faa	peg.485	peg.467	peg.445	peg.486	peg.487	peg.470	peg.473	peg.492	peg.490	peg.488	peg.492	peg.473	peg.487
1806_hypothetical_protein.faa			peg.446
1807_Putative_Holliday_ju...faa	peg.486	peg.468	peg.447	peg.487	peg.488	peg.471	peg.474	peg.493	peg.491	peg.489	peg.493	peg.474	peg.488
1808_FIG00791463-_hypothe...faa	peg.487	peg.469	peg.448	peg.488	peg.489	peg.472	peg.475	peg.494	peg.492	peg.490	peg.494	peg.475	peg.489
1809_Cytidine_deaminase_-...faa	peg.488	peg.470	peg.449	peg.489	peg.490	peg.473	peg.476	peg.495	peg.493	peg.491	peg.495	peg.476	peg.490
1810_Enolase_-EC_4.2.1.11...faa	peg.489	peg.471	peg.450	peg.490	peg.491	peg.475	peg.477	peg.496	peg.494	peg.492	peg.496	peg.477	peg.491
1811_GTP-binding_protein_...faa	peg.490	peg.472	peg.451	peg.491	peg.492	peg.476	peg.478	peg.497	peg.495	peg.493	peg.497	peg.478	peg.492
1812_hypothetical_protein.faa			peg.452
1813_hypothetical_protein.faa			peg.453
1814_hypothetical_protein.faa	peg.355	peg.324	peg.454							peg.342		peg.480
1815_Acetyltransferase_-E...faa			peg.455									peg.481
1816_Putative_Nudix_hydro...faa			peg.456	peg.497	peg.499	peg.478	peg.480	peg.499	peg.501		peg.503	peg.482	peg.498
1817_hypothetical_protein.faa	peg.492	peg.474	peg.457	peg.499	peg.500	peg.479	peg.481	peg.501	peg.503	peg.495	peg.505	peg.483	peg.500
1818_Translation_elongati...faa	peg.493	peg.475	peg.458	peg.500	peg.501	peg.480	peg.482	peg.502	peg.504	peg.496	peg.506	peg.484	peg.501
1819_Lysophospholipase_-E...faa	peg.494	peg.476	peg.459	peg.501	peg.502	peg.481	peg.483	peg.503	peg.505	peg.497	peg.507	peg.485	peg.502
1820_Ribonuclease_HI-rela...faa	peg.495	peg.477	peg.460	peg.502	peg.503	peg.482	peg.484	peg.504	peg.506	peg.498	peg.508	peg.486	peg.503
1821_Prolyl-tRNA_syntheta...faa	peg.496	peg.478	peg.461	peg.503	peg.504	peg.483	peg.485	peg.505	peg.507	peg.499	peg.509	peg.487	peg.504
1822_hypothetical_protein.faa	peg.497	peg.479	peg.462	peg.504	peg.505	peg.484	peg.486	peg.506	peg.508	peg.500	peg.510	peg.488	peg.505
1823_LSU_m3Psi1915_methyl...faa	peg.498	peg.480	peg.463	peg.505	peg.506	peg.485	peg.487	peg.507	peg.509	peg.501	peg.511	peg.489	peg.506
1824_Signal_recognition_p...faa	peg.499	peg.481	peg.464	peg.506	peg.507	peg.486	peg.488	peg.508	peg.510	peg.502	peg.512	peg.490	peg.507
1825_Asparaginyl-tRNA_syn...faa	peg.500	peg.482	peg.465	peg.507	peg.508	peg.487	peg.489	peg.509	peg.511	peg.503	peg.513	peg.491	peg.508
1826_HMP-PP_hydrolase_-py...faa	peg.501	peg.483	peg.466	peg.508	peg.509	peg.488	peg.490	peg.510	peg.512	peg.504	peg.514	peg.492	peg.509
1827_Putative_hydrolase_f...faa	peg.502	peg.484	peg.467	peg.509	peg.510	peg.489	peg.491	peg.511	peg.513	peg.505	peg.515	peg.493	peg.510
1828_Transcriptional_regu...faa	peg.503	peg.485	peg.468	peg.510	peg.511	peg.490	peg.492	peg.512	peg.514	peg.506	peg.516	peg.494	peg.511
1829_TsaD-Kae1-Qri7_prote...faa	peg.504	peg.486	peg.469	peg.511	peg.512	peg.491	peg.493	peg.513	peg.515	peg.507	peg.517	peg.495	peg.512
1830_hypothetical_protein.faa	peg.505	peg.487	peg.470	peg.512	peg.513	peg.492	peg.494	peg.514	peg.516	peg.509	peg.518	peg.496	peg.513
1831_FIG146085-_3-to-5_...faa	peg.506	peg.488	peg.471	peg.513	peg.516	peg.495	peg.495	peg.515	peg.517	peg.510	peg.519	peg.497	peg.514
1832_Hypothetical_transme...faa	peg.507	peg.489	peg.472	peg.514	peg.517	peg.496	peg.496	peg.516	peg.518	peg.511	peg.520	peg.498	peg.515
1833_Leucyl-tRNA_syntheta...faa	peg.508	peg.490	peg.473	peg.515	peg.518	peg.497	peg.497	peg.517	peg.519	peg.512	peg.521	peg.499	peg.516
1834_SSU_ribosomal_protei...faa	peg.509	peg.491	peg.474	peg.516	peg.519	peg.499	peg.498	peg.518	peg.522	peg.513	peg.524	peg.500	peg.519
1835_LSU_ribosomal_protei...faa	peg.510	peg.492	peg.475	peg.517	peg.520	peg.500	peg.499	peg.519	peg.523	peg.514	peg.525	peg.501	peg.520
1836_TsaB_protein-_requir...faa	peg.511	peg.493	peg.476	peg.518	peg.521	peg.501	peg.500	peg.520	peg.524	peg.515	peg.526	peg.502	peg.521
1837_TsaE_protein-_requir...faa	peg.512	peg.494	peg.477	peg.519	peg.522	peg.502	peg.501	peg.521	peg.525	peg.516	peg.527	peg.503	peg.522
1838_Mg-2+-_transport_ATP...faa	peg.513	peg.495	peg.478	peg.520	peg.523	peg.503	peg.502	peg.522	peg.526	peg.517	peg.528	peg.504	peg.523
1839_glucokinase-_EC-2.7....faa	peg.514	peg.496	peg.479	peg.521	peg.524	peg.504	peg.503	peg.523	peg.527	peg.634	peg.529	peg.508	peg.524
1840_Trehalose-6-phosphat...faa	peg.515	peg.498	peg.480	peg.523	peg.525	peg.505	peg.504	peg.525	peg.528		peg.531	peg.509	peg.525
1841_PTS_system-_trehalos...faa	peg.516	peg.499	peg.481	peg.524	peg.527	peg.506	peg.505	peg.526	peg.529	peg.446	peg.532	peg.510	peg.526
1842_Sucrose_operon_repre...faa	peg.517	peg.500	peg.482	peg.525	peg.528	peg.507	peg.506	peg.527	peg.530	peg.519	peg.533	peg.511	peg.527
1843_2-3-bisphosphoglycer...faa	peg.518	peg.501	peg.483	peg.526	peg.529	peg.508	peg.507	peg.528	peg.531	peg.520	peg.534	peg.512	peg.528
1844_Hydrolase_-HAD_super...faa	peg.519	peg.502	peg.484	peg.527	peg.530	peg.509	peg.508	peg.529	peg.532	peg.521	peg.535	peg.513	peg.529
1845_Triosephosphate_isom...faa	peg.520	peg.503	peg.485	peg.528	peg.531	peg.510	peg.509	peg.530	peg.533	peg.522	peg.536	peg.514	peg.530
1846_hypothetical_protein.faa	peg.521	peg.504	peg.486	peg.529	peg.532	peg.511	peg.510	peg.531	peg.534	peg.524		peg.515	peg.531
1847_hypothetical_protein.faa	peg.522	peg.505	peg.487	peg.530	peg.533	peg.512	peg.511	peg.532	peg.535	peg.525	peg.539	peg.516	peg.532
1848_unknown_transmembran...faa	peg.523	peg.506	peg.488	peg.531	peg.534	peg.513	peg.512	peg.533	peg.536	peg.526	peg.540	peg.517	peg.533
1849_unknown_transmembran...faa			peg.489	peg.532	peg.535	peg.514	peg.513	peg.534	peg.537	peg.527	peg.541	peg.518	peg.534
1850_Spermidine_Putrescin...faa	peg.524	peg.507	peg.490	peg.533	peg.536	peg.515	peg.514	peg.535	peg.538	peg.528	peg.542	peg.519	peg.535
1851_Spermidine_Putrescin...faa	peg.525	peg.508	peg.491	peg.534	peg.537	peg.516	peg.515	peg.536	peg.539	peg.529	peg.543	peg.520	peg.536
1852_Putrescine_transport...faa	peg.526	peg.509	peg.492	peg.535	peg.538	peg.517	peg.516	peg.537	peg.540	peg.530	peg.544	peg.521	peg.537
1853_Hydrolase_-HAD_super...faa	peg.527	peg.510	peg.493	peg.536	peg.539	peg.518	peg.517	peg.538	peg.541	peg.531	peg.545	peg.522	peg.538
1854_Fructokinase_-EC_2.7...faa	peg.528	peg.511	peg.494	peg.537	peg.540	peg.519	peg.518	peg.539	peg.542	peg.532	peg.546	peg.523	peg.539
1855_Sucrose-6-phosphate_...faa	peg.529	peg.512	peg.495	peg.538	peg.541	peg.520	peg.519	peg.540	peg.543	peg.533	peg.547	peg.524	peg.540
1856_PTS_system-_sucrose-...faa	peg.530	peg.513	peg.496	peg.539	peg.542	peg.521	peg.520	peg.541	peg.544	peg.534	peg.548	peg.525	peg.541
1857_GntR-family_transcri...faa	peg.531	peg.514	peg.497	peg.540	peg.543	peg.522	peg.521	peg.542	peg.545	peg.535		peg.526	peg.542
1858_hypothetical_protein.faa	peg.532	peg.516	peg.498	peg.542	peg.545	peg.523	peg.523	peg.544	peg.547	peg.536	peg.552	peg.527	peg.544
1859_hypothetical_protein.faa			peg.499
1860_Phosphoenolpyruvate-...faa	peg.533	peg.517	peg.500	peg.543	peg.546	peg.524	peg.524	peg.545	peg.548	peg.537	peg.553	peg.528	peg.545
1861_hypothetical_protein.faa	peg.534	peg.518	peg.501	peg.544	peg.547	peg.525	peg.525	peg.546	peg.549	peg.538	peg.554	peg.529	peg.546
1862_NAD_synthetase_-EC_6...faa	peg.535	peg.519	peg.502	peg.545	peg.548	peg.526	peg.526	peg.547	peg.550	peg.539	peg.555	peg.530	peg.547
1863_GTP-binding_protein_...faa	peg.536	peg.520	peg.503	peg.546	peg.549	peg.527	peg.527	peg.548	peg.551	peg.540	peg.556	peg.531	peg.548
1864_hypothetical_protein.faa	peg.537	peg.521	peg.504	peg.547	peg.550	peg.528	peg.528	peg.549	peg.552	peg.541	peg.557	peg.532	peg.549
1865_hypothetical_protein.faa	peg.538	peg.522	peg.505	peg.548	peg.551	peg.529	peg.529	peg.550	peg.553	peg.542	peg.558	peg.533	peg.550
1866_Cold-shock_DEAD-box_...faa	peg.539	peg.523	peg.506	peg.549	peg.552	peg.530	peg.530	peg.551	peg.554	peg.543	peg.559	peg.534	peg.551
1867_Sucrose-6-phosphate_...faa	peg.540	peg.524	peg.507	peg.550	peg.553	peg.531	peg.531	peg.552	peg.555		peg.560	peg.535	peg.552
1868_PTS_system-_trehalos...faa	peg.541	peg.525	peg.508	peg.551	peg.554	peg.532	peg.532	peg.553	peg.556		peg.561	peg.536	peg.553
1869_Ribonucleotide_reduc...faa	peg.542	peg.526	peg.509	peg.552	peg.555	peg.533	peg.533	peg.554	peg.557	peg.544	peg.562	peg.537	peg.554
186_hypothetical_protein.faa	peg.186
1870_Ribonucleotide_reduc...faa	peg.543	peg.527	peg.510	peg.553	peg.556	peg.534	peg.534	peg.555	peg.558	peg.545	peg.563	peg.538	peg.555
1871_Ribonucleotide_reduc...faa	peg.544	peg.528	peg.511	peg.554	peg.557	peg.535	peg.535	peg.556	peg.559	peg.546	peg.564	peg.539	peg.556
1872_FIG00834907-_hypothe...faa	peg.545	peg.529	peg.512	peg.555	peg.558	peg.536	peg.536	peg.557	peg.560	peg.547	peg.565	peg.540	peg.557
1873_tRNA-m-5-U-54_MTase_...faa	peg.546	peg.530	peg.513	peg.556	peg.559	peg.537	peg.537	peg.558	peg.561	peg.548	peg.566	peg.541	peg.558
1874_Lipid_A_export_ATP-b...faa	peg.547	peg.531	peg.514	peg.557	peg.560	peg.538	peg.538	peg.559	peg.562	peg.549	peg.567	peg.542	peg.559
1875_Lipid_A_export_ATP-b...faa			peg.515		peg.561	peg.539	peg.539		peg.563		peg.568	peg.543	peg.560
1876_SMF_family_protein-_...faa	peg.549	peg.533	peg.516	peg.559	peg.562	peg.540	peg.540	peg.561	peg.564	peg.551	peg.569	peg.544	peg.561
1877_FIG00834124-_hypothe...faa	peg.550	peg.534	peg.517	peg.560	peg.563	peg.541	peg.541	peg.562	peg.565	peg.552	peg.570	peg.545	peg.562
1878_Ribonuclease_HII_-EC...faa	peg.555	peg.535	peg.518	peg.561	peg.564	peg.542	peg.542	peg.563	peg.566	peg.553	peg.571	peg.546	peg.563
1879_50S_ribosomal_subuni...faa	peg.556	peg.536	peg.519	peg.562	peg.565	peg.543	peg.543	peg.564	peg.567	peg.554	peg.572	peg.547	peg.564
187_ABC_transporter-_ATP...faa	peg.187			peg.163	peg.172	peg.167		peg.165	peg.173	peg.181	peg.174	peg.159	peg.172
1880_LSU_ribosomal_protei...faa	peg.557	peg.537	peg.520	peg.563	peg.566	peg.544	peg.544	peg.565	peg.585	peg.555	peg.590	peg.548	peg.582
1881_tRNA_-Guanine37-N1-_...faa	peg.558	peg.538	peg.521	peg.564	peg.567	peg.545	peg.545	peg.566	peg.586	peg.556	peg.591	peg.549	peg.583
1882_16S_rRNA_processing_...faa	peg.559	peg.539	peg.522	peg.565	peg.568	peg.546	peg.546	peg.567	peg.587	peg.557	peg.592	peg.550	peg.584
1883_SSU_ribosomal_protei...faa	peg.560	peg.540	peg.523	peg.566	peg.569	peg.547	peg.547	peg.568	peg.588	peg.558	peg.593	peg.551	peg.585
1884_Conserved_hypothetic...faa	peg.561	peg.541	peg.524	peg.567	peg.570	peg.548	peg.548	peg.569	peg.589	peg.559	peg.594	peg.552	peg.586
1885_Inorganic_pyrophosph...faa	peg.562	peg.542	peg.525	peg.568	peg.571	peg.549	peg.549	peg.570	peg.590	peg.560	peg.595	peg.553	peg.587
1886_Hypothetical_transme...faa	peg.567	peg.543	peg.526	peg.569	peg.572	peg.550	peg.551	peg.571	peg.593	peg.562	peg.598	peg.554	peg.590
1887_FIG000859-_hypotheti...faa	peg.569	peg.545	peg.527	peg.571	peg.573	peg.551	peg.552	peg.573	peg.594	peg.563	peg.599	peg.555	peg.591
1888_Deoxyadenosine_kinas...faa	peg.570	peg.546	peg.528	peg.572	peg.574	peg.552	peg.553	peg.574	peg.595	peg.564	peg.600	peg.556	peg.592
1889_Ribosomal_large_subu...faa	peg.572	peg.548	peg.529	peg.573	peg.575	peg.553	peg.554	peg.575	peg.596	peg.566	peg.601	peg.557	peg.593
188_hypothetical_protein.faa	peg.188									peg.182
1890_Segregation_and_cond...faa	peg.573	peg.549	peg.530	peg.574	peg.576	peg.554	peg.555	peg.576	peg.597	peg.567	peg.602	peg.558	peg.594
1891_Segregation_and_cond...faa	peg.574	peg.550	peg.531	peg.575	peg.577	peg.555	peg.556	peg.577	peg.598	peg.568	peg.603	peg.559	peg.595
1892_Hypothetical_transme...faa	peg.575	peg.551	peg.532	peg.576	peg.578	peg.556	peg.557	peg.578	peg.599	peg.569	peg.604	peg.560	peg.596
1893_hypothetical_protein.faa	peg.576	peg.552	peg.533	peg.577	peg.579	peg.557	peg.558	peg.579	peg.600	peg.570	peg.605	peg.561	peg.597
1894_hypothetical_transme...faa			peg.534	peg.578	peg.580	peg.558	peg.559	peg.580	peg.601		peg.606	peg.562	peg.598
1895_hypothetical_protein.faa			peg.535		peg.581	peg.559	peg.560		peg.602		peg.607	peg.563	peg.599
1896_Arginyl-tRNA_synthet...faa	peg.578	peg.554	peg.536	peg.580	peg.582	peg.560	peg.561	peg.582	peg.603	peg.572	peg.608	peg.564	peg.600
1897_Ribosome_recycling_f...faa	peg.579	peg.555	peg.537	peg.581	peg.583	peg.561	peg.562	peg.583	peg.604	peg.573	peg.609	peg.565	peg.601
1898_Uridine_monophosphat...faa	peg.580	peg.556	peg.538	peg.582	peg.584	peg.562	peg.563	peg.584	peg.605	peg.574	peg.610	peg.566	peg.602
1899_Hypothetical_transme...faa	peg.582	peg.558	peg.539	peg.583	peg.586	peg.564	peg.565	peg.585	peg.607	peg.576	peg.612	peg.567	peg.604
18_hypothetical_protein.faa	peg.18
1900_Translation_elongati...faa	peg.583	peg.559	peg.540	peg.584	peg.587	peg.565	peg.566	peg.586	peg.608	peg.577	peg.613	peg.568	peg.605
1901_SSU_ribosomal_protei...faa	peg.584	peg.560	peg.541	peg.585	peg.588	peg.566	peg.567	peg.587	peg.609	peg.578	peg.614	peg.569	peg.606
1902_polysaccharide_trans...faa	peg.585	peg.561	peg.542	peg.586	peg.589	peg.567	peg.568	peg.588	peg.610	peg.579	peg.615	peg.570	peg.607
1903_Ribosomal_large_subu...faa	peg.586	peg.562	peg.543	peg.587	peg.590	peg.568	peg.569	peg.589	peg.611	peg.580	peg.616	peg.571	peg.608
1904_Conserved_hypothetic...faa	peg.587	peg.563	peg.544	peg.588	peg.591	peg.569	peg.570	peg.590	peg.612	peg.581	peg.617	peg.572	peg.609
1905_Phosphotransferase_s...faa	peg.588	peg.564	peg.545	peg.589	peg.592	peg.570	peg.571	peg.591	peg.613	peg.582	peg.618	peg.573	peg.610
1906_ATP-dependent_DNA_he...faa	peg.589	peg.565	peg.546	peg.590	peg.593	peg.571	peg.572	peg.592	peg.614	peg.583	peg.619	peg.574	peg.611
1907_Hypothetical_transme...faa	peg.590	peg.566	peg.547	peg.591	peg.594	peg.572	peg.573	peg.593	peg.615	peg.584	peg.620	peg.575	peg.612
1908_glycosyltransferase.faa	peg.591	peg.567	peg.548	peg.592	peg.595	peg.573	peg.574	peg.594	peg.616	peg.585	peg.621	peg.576	peg.613
1909_Peptide_deformylase_...faa	peg.592	peg.568	peg.549	peg.593	peg.596	peg.574	peg.575	peg.595	peg.617	peg.586	peg.622	peg.577	peg.614
1910_Ribonuclease_J1_-end...faa	peg.593	peg.569	peg.550	peg.594	peg.597	peg.575	peg.576	peg.596	peg.618	peg.587	peg.623	peg.578	peg.615
1911_Phosphonate_ABC_tran...faa			peg.551	peg.595	peg.598	peg.576		peg.598	peg.619		peg.624	peg.579	peg.616
1913_Phosphonate_ABC_tran...faa			peg.553	peg.597	peg.600	peg.578		peg.600	peg.621		peg.626	peg.581	peg.618
1914_FIG00835546-_hypothe...faa	peg.594	peg.570	peg.554	peg.598	peg.601	peg.579	peg.577	peg.601	peg.622	peg.588	peg.627	peg.582	peg.619
1915_hypothetical_protein.faa	peg.596	peg.572	peg.555	peg.599	peg.602	peg.580	peg.578	peg.602	peg.623	peg.590	peg.628	peg.583	peg.620
1916_Substrate-specific_c...faa	peg.597	peg.573	peg.556	peg.600	peg.603	peg.581	peg.579	peg.603	peg.624	peg.591	peg.629	peg.584	peg.621
1917_Phosphoglycerate_kin...faa	peg.598	peg.574	peg.557	peg.601	peg.604	peg.582	peg.580	peg.604	peg.625	peg.592	peg.630	peg.585	peg.622
1918_NAD-dependent_glycer...faa	peg.599	peg.575	peg.558	peg.602	peg.605	peg.583	peg.581	peg.605	peg.626	peg.593	peg.631	peg.586	peg.623
1919_Helicase_loader_DnaI.faa	peg.600	peg.576	peg.559	peg.603	peg.606	peg.584	peg.582	peg.606	peg.627	peg.594	peg.632	peg.587	peg.624
1920_Helicase_loader_DnaB.faa	peg.601	peg.577	peg.560	peg.604	peg.607	peg.585	peg.583	peg.607	peg.628	peg.595	peg.633	peg.588	peg.625
1921_Formamidopyrimidine-...faa	peg.602	peg.578	peg.561	peg.605	peg.608	peg.586	peg.584	peg.608	peg.629	peg.596	peg.634	peg.589	peg.626
1922_DNA_polymerase_I_-EC...faa	peg.603	peg.579	peg.562	peg.606	peg.609	peg.587	peg.585	peg.609	peg.630	peg.597	peg.635	peg.590	peg.627
1923_DNA_polymerase_III_a...faa	peg.604	peg.580	peg.563	peg.607	peg.610	peg.588	peg.586	peg.610	peg.631	peg.598	peg.636	peg.591	peg.628
1924_tRNA_S-4-U_4-thiouri...faa	peg.605	peg.581	peg.564	peg.608	peg.611	peg.589	peg.587	peg.611	peg.632	peg.599	peg.637	peg.592	peg.629
1925_Conserved_hypothetic...faa	peg.606	peg.582	peg.565	peg.609	peg.612	peg.590	peg.588	peg.612	peg.633	peg.600	peg.638	peg.593	peg.630
1926_SSU_ribosomal_protei...faa	peg.607	peg.583	peg.566	peg.610	peg.613	peg.591	peg.589	peg.613	peg.634	peg.601	peg.639	peg.594	peg.631
1927_Tyrosyl-tRNA_synthet...faa	peg.608	peg.584	peg.567	peg.611	peg.614	peg.592	peg.590	peg.614	peg.635	peg.602	peg.640	peg.595	peg.632
1928_Nicotinate_phosphori...faa	peg.609	peg.585	peg.568	peg.612	peg.615	peg.593	peg.591	peg.615	peg.636	peg.603	peg.641	peg.596	peg.633
1929_Phenylalanyl-tRNA_sy...faa	peg.610	peg.586	peg.569	peg.613	peg.616	peg.594	peg.592	peg.616	peg.637		peg.642	peg.597	peg.634
1930_DegV_family_protein.faa	peg.611	peg.587	peg.570	peg.614	peg.617	peg.595	peg.593	peg.617	peg.638	peg.605	peg.643	peg.598	peg.635
1931_FIG00836333-_hypothe...faa	peg.612	peg.588	peg.571	peg.615	peg.618	peg.596	peg.594	peg.618	peg.639	peg.606	peg.644	peg.599	peg.636
1932_Peroxide_stress_regu...faa	peg.613	peg.589	peg.572	peg.616				peg.619		peg.607		peg.600
1933_Acyl_carrier_protein.faa	peg.614	peg.590	peg.573	peg.617	peg.619	peg.597	peg.595	peg.620	peg.640	peg.608	peg.645	peg.601	peg.637
1934_hypothetical_protein.faa	peg.615	peg.591	peg.574	peg.618	peg.620	peg.598	peg.596	peg.621	peg.641	peg.609	peg.646	peg.602	peg.638
1935_hypothetical_protein.faa	peg.616	peg.592	peg.575	peg.619	peg.621	peg.599	peg.597	peg.622	peg.642	peg.610	peg.647	peg.603	peg.639
1936_L-lactate_dehydrogen...faa	peg.617	peg.593	peg.576	peg.620	peg.622	peg.600	peg.598	peg.623	peg.643	peg.611	peg.648	peg.604	peg.640
1937_DNA-directed_RNA_pol...faa	peg.618	peg.594	peg.577	peg.621	peg.623	peg.601	peg.599	peg.624	peg.644	peg.612	peg.649	peg.605	peg.641
1938_DNA-directed_RNA_pol...faa	peg.619	peg.595	peg.578	peg.622	peg.624	peg.602	peg.600	peg.625	peg.645	peg.613	peg.650	peg.606	peg.642
1939_FIG00834111-_hypothe...faa	peg.620	peg.596	peg.579	peg.623	peg.625	peg.603	peg.601	peg.626	peg.646	peg.614	peg.651	peg.607	peg.643
1940_LSU_ribosomal_protei...faa	peg.621	peg.597	peg.580	peg.624	peg.627	peg.605	peg.603	peg.627	peg.647	peg.615	peg.652	peg.608	peg.644
1941_LSU_ribosomal_protei...faa	peg.622	peg.598	peg.581	peg.625	peg.628	peg.606	peg.604	peg.628	peg.648	peg.616	peg.653	peg.609	peg.645
1942_Phage_infection_prot...faa	peg.623	peg.599	peg.582	peg.626	peg.629	peg.607	peg.605	peg.629	peg.649	peg.617	peg.654	peg.610	peg.646
1943_Amino_acid_permease.faa	peg.625	peg.600	peg.583	peg.627	peg.630	peg.608	peg.606	peg.630	peg.650	peg.618	peg.655	peg.611	peg.647
1944_N-formylglutamate_de...faa	peg.627	peg.602	peg.584	peg.628	peg.631	peg.609	peg.607	peg.631	peg.651	peg.619	peg.656	peg.612	peg.648
1945_ElaA_protein.faa	peg.628	peg.603	peg.585	peg.629	peg.632	peg.610	peg.608	peg.632	peg.652	peg.620	peg.657	peg.613	peg.649
1946_LSU_ribosomal_protei...faa	peg.629	peg.604	peg.586	peg.630	peg.633	peg.611	peg.609	peg.633	peg.653	peg.621	peg.658	peg.614	peg.650
1947_LSU_ribosomal_protei...faa	peg.630	peg.605	peg.587	peg.631	peg.634	peg.612	peg.610	peg.634	peg.654	peg.622	peg.659	peg.615	peg.651
1948_hypothetical_protein.faa	peg.631	peg.606	peg.588	peg.632	peg.635	peg.614	peg.611	peg.635	peg.655	peg.623	peg.660	peg.616	peg.652
1949_hypothetical_protein.faa	peg.632	peg.607	peg.589	peg.633	peg.636	peg.615	peg.612	peg.636	peg.656	peg.624	peg.661	peg.617	peg.653
1950_Alanyl-tRNA_syntheta...faa	peg.633	peg.608	peg.590	peg.634	peg.637	peg.616	peg.613	peg.637	peg.657	peg.625	peg.662	peg.618	peg.654
1951_Hydrolase_-HAD_super...faa	peg.634	peg.609	peg.591	peg.635	peg.638	peg.617	peg.614	peg.638	peg.658	peg.626	peg.663	peg.619	peg.655
1952_hypothetical_protein.faa	peg.472		peg.592	peg.642	peg.639	peg.623	peg.615	peg.639	peg.664		peg.669	peg.624	peg.661
1953_Translation_elongati...faa	peg.636	peg.611	peg.593	peg.643	peg.640	peg.624	peg.616	peg.640	peg.665	peg.638	peg.670	peg.625	peg.662
1954_Translation_elongati...faa	peg.637	peg.612	peg.594	peg.644	peg.641	peg.625	peg.617	peg.641	peg.666	peg.639	peg.671	peg.626	peg.663
1955_SSU_ribosomal_protei...faa	peg.638	peg.613	peg.595	peg.645	peg.642	peg.626	peg.618	peg.642	peg.667	peg.640	peg.672	peg.627	peg.664
1956_SSU_ribosomal_protei...faa	peg.639	peg.614	peg.596	peg.646	peg.643	peg.627	peg.619	peg.643	peg.668	peg.641	peg.673	peg.628	peg.665
1957_hypothetical_protein.faa	peg.640	peg.615	peg.597	peg.647	peg.644	peg.628	peg.620	peg.644	peg.669	peg.642	peg.674	peg.629	peg.666
1958_Cardiolipin_syntheta...faa	peg.641	peg.616	peg.598	peg.648	peg.645	peg.629	peg.621	peg.645	peg.670	peg.643	peg.675	peg.630	peg.667
1959_hypothetical_protein.faa	peg.642	peg.617	peg.599	peg.649	peg.646	peg.630	peg.622	peg.646	peg.671	peg.644	peg.676	peg.631	peg.668
1960_PhnO_protein.faa	peg.643	peg.618	peg.600	peg.650	peg.647	peg.631	peg.623	peg.647	peg.672	peg.645	peg.677	peg.632	peg.669
1961_hypothetical_protein.faa	peg.644	peg.619	peg.601	peg.651	peg.648	peg.632		peg.648	peg.673	peg.646	peg.678	peg.633	peg.670
1962_TsaC_protein_-YrdC_d...faa	peg.645	peg.620	peg.602	peg.652	peg.649	peg.633	peg.626	peg.649	peg.674	peg.647	peg.679	peg.634	peg.671
1963_Hypothetical_transme...faa	peg.646		peg.603	peg.653	peg.650	peg.634	peg.627	peg.650	peg.675	peg.648	peg.680	peg.635	peg.672
1964_Protein-N-5--glutami...faa	peg.647	peg.623	peg.604	peg.654	peg.651	peg.635	peg.628	peg.651	peg.676	peg.649	peg.681	peg.636	peg.673
1965_Peptide_chain_releas...faa	peg.648	peg.624	peg.605	peg.655	peg.652	peg.636	peg.629	peg.652	peg.677	peg.650	peg.682	peg.637	peg.674
1966_Thymidine_kinase_-EC...faa	peg.649	peg.625	peg.606	peg.656	peg.653	peg.637	peg.630	peg.653	peg.678	peg.651	peg.683	peg.638	peg.675
1967_FIG146085-_3-to-5_...faa	peg.650	peg.626	peg.607	peg.657	peg.654	peg.638	peg.631	peg.654	peg.679	peg.652	peg.684	peg.639	peg.676
1968_FIG00836353-_hypothe...faa	peg.651	peg.627	peg.608	peg.658	peg.655	peg.639	peg.632	peg.655	peg.680	peg.653	peg.685	peg.640	peg.677
1969_LSU_ribosomal_protei...faa	peg.652	peg.628	peg.609	peg.659	peg.656	peg.640	peg.633	peg.656	peg.681	peg.654	peg.686	peg.641	peg.678
1970_Fructose-bisphosphat...faa	peg.653	peg.629	peg.610	peg.660	peg.657	peg.646	peg.634	peg.657	peg.682	peg.655	peg.687	peg.647	peg.679
1971_hypothetical_protein.faa	peg.654	peg.630	peg.611	peg.661	peg.658	peg.647	peg.635	peg.658	peg.683	peg.656	peg.688	peg.648	peg.680
1972_ABC_transporter-_ATP...faa	peg.655	peg.631	peg.612	peg.662	peg.659	peg.648	peg.636	peg.659	peg.684	peg.657		peg.649	peg.681
1973_Acetyltransferase_-E...faa	peg.656	peg.632	peg.613	peg.663	peg.660	peg.649	peg.637	peg.660	peg.685	peg.658	peg.691	peg.650	peg.682
1974_CTP_synthase_-EC_6.3...faa	peg.657	peg.636	peg.614	peg.673	peg.661	peg.650	peg.650	peg.661	peg.695	peg.659	peg.701	peg.651	peg.692
1975_DNA-directed_RNA_pol...faa	peg.658	peg.637	peg.615	peg.674	peg.662	peg.651	peg.651	peg.662	peg.696	peg.660	peg.702	peg.652	peg.693
1976_Putative_dNTP_tripho...faa	peg.659	peg.638	peg.616	peg.675	peg.663	peg.652	peg.652	peg.663	peg.697	peg.661	peg.703	peg.653	peg.694
1977_Glutamyl-tRNA_synthe...faa	peg.660	peg.639	peg.617	peg.676	peg.664	peg.653	peg.653	peg.664	peg.698	peg.662	peg.704	peg.654	peg.695
1978_Proton-glutamate_sym...faa	peg.661	peg.640	peg.618	peg.677	peg.665	peg.654	peg.654	peg.665	peg.699	peg.663	peg.705	peg.655	peg.696
1979_Pyridine_nucleotide-...faa	peg.662	peg.641	peg.619	peg.678	peg.666	peg.655	peg.655	peg.666	peg.700	peg.664	peg.706	peg.656	peg.697
1980_DNA_topoisomerase_I_...faa	peg.663	peg.642	peg.620	peg.679	peg.667	peg.656	peg.656	peg.667	peg.701	peg.665	peg.707	peg.657	peg.698
1981_hypothetical_protein.faa	peg.664	peg.643	peg.621		peg.668	peg.657	peg.657	peg.668	peg.702	peg.666	peg.708	peg.658	peg.699
1982_Hydroxyacylglutathio...faa			peg.622		peg.669	peg.658	peg.658	peg.669	peg.703		peg.709	peg.659	peg.700
1983_Uracil_permease.faa	peg.665	peg.644	peg.623	peg.682	peg.671	peg.660	peg.660	peg.670	peg.705	peg.667	peg.711	peg.660	peg.702
1984_Putative_predicted_m...faa	peg.666	peg.645	peg.624	peg.683	peg.672	peg.661	peg.661	peg.671	peg.706	peg.668	peg.712	peg.661	peg.703
1985_GTP-binding_and_nucl...faa	peg.667	peg.646	peg.625	peg.684	peg.673	peg.662	peg.662	peg.672	peg.707	peg.669	peg.713	peg.662	peg.704
1986_FIG001891-_protein_i...faa	peg.668	peg.647	peg.626	peg.685	peg.674	peg.663	peg.663	peg.673	peg.708	peg.670	peg.714	peg.663	peg.705
1987_rRNA_small_subunit_7...faa	peg.669	peg.648	peg.627	peg.686	peg.675	peg.664	peg.664	peg.674	peg.709	peg.671	peg.715	peg.664	peg.706
1988_CDP-diacylglycerol--...faa	peg.670	peg.649	peg.628	peg.687	peg.676	peg.665	peg.665	peg.675	peg.710	peg.672	peg.716	peg.665	peg.707
1989_Amino_acid_permease.faa	peg.671	peg.650	peg.629	peg.688	peg.677	peg.666	peg.666	peg.676	peg.711	peg.673	peg.717	peg.666	peg.708
1990_Purine_nucleoside_ph...faa	peg.672	peg.651	peg.630	peg.689	peg.678	peg.667	peg.668	peg.677	peg.712	peg.674	peg.718	peg.667	peg.709
1991_Ribose_ABC_transport...faa	peg.673	peg.652	peg.631	peg.690	peg.679	peg.668	peg.669	peg.678	peg.713	peg.675	peg.719	peg.668	peg.710
1992_Ribose_ABC_transport...faa	peg.674	peg.653	peg.632	peg.691	peg.680	peg.669	peg.670	peg.679	peg.714	peg.676	peg.720	peg.669	peg.711
1993_ABC_transporter-_ATP...faa	peg.675	peg.654	peg.633	peg.692	peg.681	peg.670	peg.671	peg.680	peg.715	peg.677	peg.721	peg.670	peg.712
1994_Ribose_ABC_transport...faa	peg.676	peg.655	peg.634	peg.693	peg.682	peg.671	peg.667	peg.681	peg.716	peg.678	peg.722	peg.671	peg.713
1995_Histone_protein.faa	peg.677	peg.656	peg.635		peg.683	peg.672		peg.682	peg.717	peg.679	peg.723	peg.672	peg.714
1996_tRNA_uridine_5-carbo...faa	peg.678	peg.657	peg.636	peg.695	peg.684	peg.673	peg.673	peg.683	peg.718	peg.680	peg.724	peg.673	peg.715
1997_Cytoplasmic_copper_h...faa			peg.637	peg.670 peg.696	peg.685		peg.645	peg.684	peg.692		peg.698	peg.674	peg.689
1998_N-acetylglucosamine-...faa			peg.638	peg.697	peg.686		peg.644	peg.685	peg.721		peg.727	peg.675	peg.718
1999_Glucosamine-6-phosph...faa	peg.44	peg.34	peg.639	peg.23 peg.698	peg.34 peg.687	peg.31	peg.33 peg.646	peg.26 peg.686	peg.34 peg.722	peg.40	peg.34 peg.728	peg.676	peg.34 peg.719
19_hypothetical_protein.faa	peg.19
2000_Cell_division_protei...faa	peg.679	peg.658	peg.640	peg.699	peg.688	peg.674	peg.674	peg.687	peg.723	peg.681	peg.729	peg.677	peg.720
2001_tRNA-Ile--lysidine_s...faa	peg.680	peg.659	peg.641	peg.700	peg.689	peg.675	peg.675	peg.688	peg.724	peg.682	peg.730	peg.678	peg.721
2002_tRNA_-adenine37-N-6-...faa	peg.681	peg.660	peg.642	peg.701	peg.690	peg.676	peg.676	peg.689	peg.725	peg.683	peg.731	peg.679	peg.722
2003_DNA_polymerase_III_d...faa	peg.682	peg.661	peg.643	peg.702	peg.691	peg.677	peg.677	peg.690	peg.726	peg.684	peg.732	peg.680	peg.723
2004_Thymidylate_kinase_-...faa	peg.683	peg.662	peg.644	peg.703	peg.692	peg.678	peg.678	peg.691	peg.727	peg.685	peg.733	peg.681	peg.724
2005_Recombination_protei...faa	peg.684	peg.663	peg.645	peg.704	peg.693	peg.679	peg.679	peg.692	peg.728	peg.686	peg.734	peg.682	peg.725
2006_DNA_polymerase_III_s...faa	peg.685	peg.664	peg.646	peg.705	peg.694	peg.680	peg.680	peg.693	peg.729	peg.687	peg.735	peg.683	peg.726
2007_tRNA-specific_adenos...faa		peg.666	peg.647	peg.706	peg.695	peg.681	peg.681	peg.694	peg.730	peg.689	peg.736	peg.684	peg.727
2008_Hydrolase_-HAD_super...faa	peg.688	peg.667	peg.648	peg.707	peg.696	peg.682	peg.682	peg.695	peg.731	peg.690	peg.737	peg.685	peg.728
2009_Inner_membrane_prote...faa	peg.689	peg.668	peg.649	peg.708	peg.697	peg.683	peg.683	peg.696	peg.732	peg.691	peg.738	peg.686	peg.729
2010_Ribonuclease_P_prote...faa	peg.690	peg.669	peg.650	peg.709	peg.698	peg.684	peg.684	peg.697	peg.733	peg.692	peg.739	peg.687	peg.730
2011_LSU_ribosomal_protei...faa	peg.691	peg.670	peg.651	peg.710	peg.699	peg.685	peg.685	peg.698	peg.734	peg.693	peg.740	peg.688	peg.731
2083_hypothetical_protein.faa				peg.72 peg.90 peg.215				peg.77 peg.457 peg.597		peg.316
2086_hypothetical_protein.faa				peg.75
2087_hypothetical_protein.faa				peg.76
20_hypothetical_protein.faa	peg.20
2182_Oligopeptide_transpo...faa				peg.171
2183_Oligopeptide_transpo...faa				peg.172
2184_Oligopeptide_ABC_tra...faa				peg.173
2185_hypothetical_protein.faa				peg.174
2186_Oligopeptide_transpo...faa				peg.175
2187_Oligopeptide_transpo...faa				peg.176
2195_hypothetical_protein.faa				peg.184				peg.180
2196_hypothetical_protein.faa				peg.185				peg.181
21_Mobile_element_prote...faa	peg.21
2265_hypothetical_protein.faa				peg.254
2266_hypothetical_protein.faa				peg.255
2296_hypothetical_transme...faa				peg.285
2301_hypothetical_protein.faa				peg.290
2307_hypothetical_protein.faa				peg.296
2308_Modification_methyla...faa				peg.297
2309_Type_I_restriction-m...faa				peg.298
2312_hypothetical_protein.faa				peg.301				peg.322
2313_hypothetical_protein.faa				peg.302				peg.323
2314_Chitinase_-EC_3.2.1....faa				peg.303				peg.324
2318_CPG_DNA_methylase_-E...faa				peg.307	peg.322				peg.326		peg.326		peg.324
2319_hypothetical_protein.faa				peg.308				peg.328
231_hypothetical_protein.faa	peg.231	peg.215			peg.215	peg.210	peg.212		peg.217	peg.225	peg.218		peg.216
2322_hypothetical_protein.faa				peg.311				peg.331
2324_reticulocyte_binding...faa				peg.313				peg.333	peg.333	peg.329	peg.333		peg.331
2326_hypothetical_protein.faa				peg.315							peg.335		peg.333
2328_Transcriptional_regu...faa				peg.317
2329_Transcription_antite...faa				peg.318
2330_Transport_protein_Sg...faa				peg.319		peg.645						peg.646
2331_Putative_sugar_phosp...faa				peg.320
2335_Predicted_transcript...faa				peg.324		peg.315
2336_Alpha-xylosidase_-EC...faa				peg.325		peg.316
2337_PTS_system-_glucose-...faa				peg.326
2346_hypothetical_protein.faa				peg.335
2361_hypothetical_protein.faa				peg.350	peg.362	peg.345	peg.348			peg.358		peg.356
2369_Chitinase_-EC_3.2.1....faa				peg.358
2370_Chitinase_-EC_3.2.1....faa				peg.359
2371_Probable_type_IV_pil...faa				peg.360
2396_Conserved_hypothetic...faa				peg.385
2398_Methylated-DNA--prot...faa				peg.387				peg.398
2422_ThiJ-PfpI_family_pro...faa				peg.411	peg.421	peg.403	peg.406	peg.423	peg.426		peg.427		peg.423
2442_hypothetical_protein.faa				peg.431
2443_hypothetical_protein.faa				peg.432
2447_hypothetical_protein.faa				peg.436
2449_hypothetical_protein.faa				peg.438
2450_hypothetical_protein.faa				peg.439
2451_6-phospho-beta-gluco...faa				peg.440	peg.447	peg.432	peg.434		peg.14	peg.445	peg.14		peg.14
2452_PTS_system-_trehalos...faa				peg.441	peg.448	peg.433	peg.435	peg.449	peg.13		peg.13		peg.13
2453_hypothetical_protein.faa				peg.442	peg.449	peg.434	peg.436		peg.12	peg.447	peg.12		peg.12
2458_hypothetical_protein.faa				peg.447
2466_T1SS_secreted_agglut...faa				peg.455
2467_hypothetical_protein.faa				peg.456
2468_PHP_N-terminal_domai...faa				peg.457
2472_hypothetical_protein.faa				peg.461				peg.476
2473_hypothetical_protein.faa				peg.462				peg.477
2474_hypothetical_protein.faa				peg.463
2476_PTS_system-_beta-glu...faa				peg.465
2477_Beta-glucoside_bgl_o...faa				peg.466
2479_hypothetical_protein.faa				peg.468
2480_hypothetical_protein.faa				peg.469
2481_Arabinogalactan_endo...faa				peg.470
2482_hypothetical_protein.faa				peg.471
2483_hypothetical_protein.faa				peg.472
2484_hypothetical_protein.faa				peg.473
2485_hypothetical_protein.faa				peg.474
2503_hypothetical_protein.faa				peg.492	peg.493				peg.496		peg.498		peg.493
2504_hypothetical_protein.faa				peg.493	peg.494				peg.497		peg.499		peg.494
2505_PTS_system-_N-acetyl...faa				peg.494	peg.495				peg.498		peg.500		peg.495
2506_FIG00834359-_hypothe...faa				peg.495	peg.496				peg.499		peg.501		peg.496
2507_hypothetical_protein.faa				peg.496		peg.477			peg.500		peg.502		peg.497
2533_hypothetical_protein.faa				peg.522
2590_hypothetical_protein.faa				peg.579				peg.581
259_hypothetical_protein.faa	peg.259
2647_Permease.faa				peg.636
2648_Permease.faa				peg.637						peg.628
2649_Glycerophosphoryl_di...faa				peg.638						peg.629
2650_Glycerol_uptake_faci...faa				peg.639						peg.630
2651_Glycerol-3-phosphate...faa				peg.640						peg.631
2652_Glycerol_kinase_-EC_...faa				peg.641						peg.632
2675_PTS_system-_N-acetyl...faa				peg.664					peg.686		peg.692	peg.506	peg.683
2676_hypothetical_protein.faa				peg.665					peg.687		peg.693		peg.684
2677_4-hydroxy-tetrahydro...faa				peg.666
2678_N-acetylglucosamine-...faa				peg.667
2679_N-acetylglucosamine-...faa				peg.668
2680_N-acetylglucosamine-...faa				peg.669
2682_Glucosamine-6-phosph...faa				peg.671					peg.693		peg.699		peg.690
2691_hypothetical_protein.faa				peg.680
2692_Hydroxyacylglutathio...faa				peg.681
2705_DNA-binding_protein_...faa				peg.694
2735_hypothetical_protein.faa					peg.14
2745_hypothetical_protein.faa					peg.24	peg.21
276_hypothetical_protein.faa	peg.276				peg.264	peg.255	peg.261		peg.266	peg.271	peg.266	peg.249	peg.264
2804_hypothetical_protein.faa					peg.83
2824_Lysophospholipase_-E...faa					peg.103
2825_Lysophospholipase_-E...faa					peg.104
2842_hypothetical_protein.faa					peg.121
2970_Transcription_termin...faa					peg.249		peg.246
29_hypothetical_protein.faa	peg.29	peg.19
3019_RloA.faa					peg.298				peg.304		peg.305		peg.302
3020_hypothetical_protein.faa					peg.299				peg.305		peg.306		peg.303
3027_Outer_surface_protei...faa					peg.306							peg.306
3029_hypothetical_protein.faa					peg.308
303_hypothetical_transme...faa	peg.303	peg.288			peg.293	peg.284	peg.290	peg.282		peg.299
3040_DNA-cytosine_methylt...faa					peg.319	peg.307			peg.327	peg.327	peg.327	peg.324	peg.325
3041_hypothetical_protein.faa					peg.320
3042_hypothetical_protein.faa					peg.321 peg.324
3048_Possible_abortive_in...faa					peg.327
3049_DNA_helicase.faa					peg.328
3050_DNA_helicase.faa					peg.329
3057_hypothetical_protein.faa					peg.336	peg.319	peg.323
3059_hypothetical_protein.faa					peg.338
3060_hypothetical_protein.faa					peg.339
3072_hypothetical_protein.faa					peg.351
3075_hypothetical_protein.faa					peg.354	peg.337	peg.341		peg.360		peg.360		peg.357
3076_hypothetical_protein.faa					peg.355	peg.338	peg.342	peg.468	peg.361		peg.361		peg.358
3081_hypothetical_protein.faa					peg.360	peg.343	peg.347		peg.366		peg.366		peg.363
3082_hypothetical_protein.faa					peg.361	peg.344
308_hypothetical_protein.faa	peg.308
3091_Probable_type_IV_pil...faa					peg.370
3092_Topoisomerase_IV_sub...faa					peg.371
309_ABC_transporter-_ATP...faa	peg.309
30_Extracellular_ribonu...faa	peg.30	peg.20
310_hypothetical_protein.faa	peg.310
311_Oxygen-insensitive_N...faa	peg.311								peg.302		peg.303		peg.300
312_hypothetical_protein.faa	peg.312
313_hypothetical_protein.faa	peg.313
3164_hypothetical_protein.faa					peg.443
3172_hypothetical_protein.faa					peg.451
3173_hypothetical_protein.faa					peg.452
3181_hypothetical_protein.faa					peg.460				peg.467		peg.467
3182_Chitinase_-EC_3.2.1....faa					peg.461
3183_hypothetical_protein.faa					peg.462
3191_hypothetical_protein.faa					peg.470			peg.479
319_hypothetical_protein.faa	peg.319 peg.321
31_hypothetical_protein.faa	peg.31	peg.21
3202_hypothetical_protein.faa					peg.481
3206_ABC-type_transport_s...faa					peg.485
320_putative_type_II_DNA...faa	peg.320
3218_hypothetical_protein.faa					peg.497
3219_hypothetical_protein.faa					peg.498
322_hypothetical_protein.faa	peg.322
3235_hypothetical_protein.faa					peg.514	peg.493
3236_hypothetical_protein.faa					peg.515
323_Type_I_restriction-m...faa	peg.323							peg.315
3247_hypothetical_protein.faa					peg.526
324_Type_I_restriction-m...faa	peg.324							peg.316
325_hypothetical_protein.faa	peg.325
32_hypothetical_protein.faa	peg.32	peg.22
330_Type_II_restriction_...faa	peg.330
331_DNA_adenine_methylas...faa	peg.331								peg.317		peg.318		peg.315
332_hypothetical_protein.faa	peg.332									peg.324		peg.321
3347_Beta-lactamase_class...faa					peg.626	peg.604	peg.602
334_hypothetical_protein.faa	peg.334
335_hypothetical_protein.faa	peg.335
336_hypothetical_protein.faa	peg.336
3391_hypothetical_protein.faa					peg.670	peg.659	peg.659		peg.704		peg.710		peg.701
339_hypothetical_protein.faa	peg.339
33_hypothetical_protein.faa	peg.33	peg.23								peg.29
340_reticulocyte_binding...faa	peg.340
341_hypothetical_protein.faa	peg.341											peg.325
3428_hypothetical_protein.faa							peg.8
3429_Lipid_A_export_ATP-b...faa							peg.9
342_hypothetical_protein.faa	peg.342
343_CDS_ID_OB3340.faa	peg.343											peg.327
3442_hypothetical_protein.faa							peg.22		peg.22		peg.22		peg.22
3443_N-Acetyl-D-glucosami...faa							peg.23		peg.23		peg.23		peg.23
3448_hypothetical_protein.faa							peg.28		peg.29		peg.29		peg.29
347_Transcriptional_regu...faa	peg.347	peg.316		peg.327	peg.333			peg.339	peg.340	peg.334	peg.339		peg.337
348_hypothetical_protein.faa	peg.348	peg.317		peg.328	peg.334			peg.340	peg.341		peg.340		peg.338
34_hypothetical_protein.faa	peg.34	peg.24								peg.30
3539_Chitinase_-EC_3.2.1....faa							peg.119
35_hypothetical_protein.faa	peg.35	peg.25			peg.25	peg.22		peg.17		peg.31
370_Chitinase_-EC_3.2.1....faa	peg.370	peg.341		peg.351	peg.363	peg.346	peg.349	peg.364	peg.367	peg.359	peg.367		peg.364
3715_hypothetical_protein.faa							peg.295			peg.308
3716_hypothetical_protein.faa							peg.296			peg.309
3722_hypothetical_protein.faa							peg.302
3723_hypothetical_protein.faa							peg.303
3730_putative_type_II_res...faa							peg.310
3731_DNA-cytosine_methylt...faa							peg.311
3732_hypothetical_protein.faa							peg.312
3733_hypothetical_protein.faa							peg.313
3734_hypothetical_protein.faa							peg.314
3737_hypothetical_protein.faa							peg.317
3738_hypothetical_protein.faa							peg.318
3739_Cytoplasmic_membrane...faa							peg.319
3746_hypothetical_protein.faa							peg.326
3747_hypothetical_protein.faa							peg.327
376_hypothetical_protein.faa	peg.376	peg.347						peg.370		peg.365			peg.372
381_hypothetical_protein.faa	peg.381	peg.352		peg.364	peg.375	peg.357	peg.360	peg.375	peg.380		peg.380		peg.377
3835_hypothetical_protein.faa						peg.412	peg.415		peg.436		peg.437	peg.422	peg.433
3839_hypothetical_protein.faa							peg.419
3851_Beta-glucosidase_-EC...faa						peg.427	peg.431	peg.448	peg.451		peg.452	peg.311	peg.448
3852_PTS_system-_trehalos...faa						peg.428	peg.432		peg.452		peg.453		peg.449
3858_hypothetical_protein.faa							peg.438
3866_hypothetical_protein.faa							peg.446
3867_hypothetical_protein.faa						peg.448	peg.447
3868_hypothetical_protein.faa						peg.449	peg.448
3869_hypothetical_protein.faa						peg.450	peg.449
3871_SSU_ribosomal_protei...faa							peg.451
3872_hypothetical_protein.faa							peg.452
3877_hypothetical_protein.faa							peg.457
3878_hypothetical_protein.faa							peg.458
3879_hypothetical_protein.faa							peg.459
3880_hypothetical_protein.faa							peg.460
3881_hypothetical_protein.faa							peg.461
3899_hypothetical_protein.faa							peg.479
3970_Arabinogalactan_endo...faa							peg.550
402_Conserved_hypothetic...faa	peg.402	peg.374			peg.396	peg.378	peg.381	peg.396	peg.401	peg.391	peg.401		peg.398
4044_hypothetical_protein.faa							peg.624
4045_hypothetical_protein.faa							peg.625
4058_PTS_system-_cellobio...faa							peg.638	peg.290				peg.286
4060_PTS_system-_cellobio...faa							peg.640	peg.289				peg.285
4061_hypothetical_protein.faa							peg.641	peg.288				peg.284
4062_Beta-glucosidase_-EC...faa							peg.642	peg.293				peg.289
4063_Beta-glucosidase_-EC...faa							peg.643	peg.313
4092_Low-complexity_acidi...faa							peg.672
40_N-acetylmuramoyl-L-a...faa	peg.40	peg.30			peg.30	peg.27	peg.32	peg.22	peg.33	peg.36	peg.33		peg.33
4121_hypothetical_protein.faa								peg.16
4133_PTS_system-_sucrose-...faa								peg.28
4223_hypothetical_protein.faa								peg.118
427_hypothetical_protein.faa	peg.427
428_hypothetical_protein.faa	peg.428
4357_hypothetical_protein.faa								peg.252
4392_hypothetical_protein.faa								peg.287				peg.283
4396_hypothetical_protein.faa								peg.291				peg.287
4397_PTS_system-_cellobio...faa								peg.292				peg.288
4406_PTS_system-_cellobio...faa								peg.301
4407_hypothetical_protein.faa								peg.302
4408_hypothetical_protein.faa								peg.303
4409_Metallo-dependent_hy...faa								peg.304				peg.296
4410_D-Glucosaminate-6-ph...faa								peg.305				peg.297
4411_Protein_of_unknown_f...faa								peg.306				peg.298
4412_Outer_surface_protei...faa								peg.307				peg.299
4413_Gluconokinase_-EC_2....faa								peg.308				peg.300
4414_Transcriptional_regu...faa								peg.309				peg.301
4415_hypothetical_protein.faa								peg.310				peg.302
4422_Type_I_restriction-m...faa								peg.317
4423_integrase-recombinas...faa								peg.318
4424_Type_I_restriction-m...faa								peg.319
4440_hypothetical_protein.faa								peg.335
4443_hypothetical_protein.faa								peg.338	peg.339		peg.338		peg.336
4446_ATP-BINDING_PROTEIN.faa								peg.341
4448_hypothetical_protein.faa								peg.343
4449_hypothetical_protein.faa								peg.344				peg.331
4494_hypothetical_protein.faa								peg.389
449_hypothetical_protein.faa	peg.449	peg.419						peg.443		peg.438
4512_hypothetical_protein.faa								peg.407			peg.411
452_DNA_double-strand_br...faa	peg.452
454_DNA-binding_protein_...faa	peg.454	peg.424			peg.445	peg.430			peg.454	peg.443	peg.455		peg.451
4556_hypothetical_protein.faa								peg.451
4558_6-phospho-beta-gluco...faa								peg.453
4559_6-phospho-beta-gluco...faa								peg.454
455_hypothetical_protein.faa	peg.455	peg.425			peg.446	peg.431		peg.452	peg.455	peg.444	peg.456		peg.452
4560_hypothetical_protein.faa								peg.455
4575_Chitinase_-EC_3.2.1....faa								peg.470
4576_hypothetical_protein.faa								peg.471
4577_hypothetical_protein.faa								peg.472
45_hypothetical_protein.faa	peg.45	peg.35		peg.24	peg.35	peg.32	peg.34	peg.27	peg.35	peg.41	peg.35	peg.622	peg.35
4603_hypothetical_protein.faa								peg.498				peg.479
46_PTS_system-_sucrose-...faa	peg.46	peg.36		peg.25	peg.36	peg.33	peg.35	peg.29	peg.36	peg.42	peg.36	peg.621	peg.36
471_hypothetical_protein.faa	peg.471	peg.449		peg.467	peg.469			peg.478		peg.467		peg.460
474_FmtB_protein.faa	peg.474
475_Chitinase_-EC_3.2.1....faa	peg.475	peg.453
47_6-phospho-beta-gluco...faa	peg.47 peg.52 peg.635	peg.37 peg.610		peg.26 peg.464	peg.13 peg.16 peg.37	peg.9 peg.12 peg.34 peg.618	peg.14 peg.36	peg.30	peg.11 peg.37 peg.659	peg.16 peg.43 peg.633	peg.11 peg.664	peg.620	peg.11 peg.37 peg.656
4831_hypothetical_protein.faa									peg.28		peg.28		peg.28
4886_Putative_hydrolase_f...faa									peg.83		peg.84		peg.83
48_Beta-glucosidase_-EC...faa	peg.48	peg.312			peg.11	peg.11 peg.620	peg.10		peg.9 peg.661	peg.14 peg.635	peg.9 peg.666		peg.9 peg.658
4984_Ketosteroid_isomeras...faa									peg.181		peg.182		peg.180
4985_Ketosteroid_isomeras...faa									peg.182		peg.183		peg.181
49_hypothetical_protein.faa	peg.49				peg.9	peg.621	peg.12		peg.662	peg.636	peg.667		peg.659
5065_hypothetical_protein.faa									peg.262
5066_hypothetical_protein.faa									peg.263
50_PTS_system-_beta-glu...faa	peg.50				peg.12 peg.15	peg.8 peg.622	peg.13		peg.8 peg.663	peg.12 peg.637	peg.8 peg.668		peg.8 peg.660
5103_hypothetical_protein.faa									peg.300	peg.304	peg.301		peg.298
5104_hypothetical_protein.faa									peg.301		peg.302		peg.299
5106_Oxygen-insensitive_N...faa									peg.303		peg.304		peg.301
5114_hypothetical_protein.faa									peg.311		peg.312		peg.309
5119_hypothetical_protein.faa									peg.316		peg.317		peg.314
5121_hypothetical_protein.faa									peg.318		peg.319		peg.316
5122_PTS_system-_sucrose-...faa									peg.319		peg.320		peg.317
5123_6-phospho-beta-gluco...faa						peg.312			peg.320		peg.321		peg.318
5125_hypothetical_protein.faa									peg.322				peg.320
5131_putative_type_II_res...faa									peg.328		peg.328		peg.326
5133_DNA-cytosine_methylt...faa									peg.330		peg.330		peg.328
5134_hypothetical_protein.faa									peg.331		peg.331		peg.329
5138_hypothetical_protein.faa									peg.335
5139_hypothetical_protein.faa									peg.336
5148_hypothetical_protein.faa									peg.345		peg.344		peg.342
5152_hypothetical_protein.faa						peg.326			peg.349		peg.349		peg.346
5171_hypothetical_protein.faa									peg.368		peg.368		peg.365
5172_hypothetical_protein.faa									peg.369		peg.369		peg.366
51_N-acetylmannosamine_...faa	peg.51				peg.10	peg.13	peg.11	peg.312	peg.10	peg.15	peg.10	peg.623	peg.10
5232_Cell_division_trigge...faa									peg.429		peg.430		peg.426
5233_Cell_division_trigge...faa									peg.430		peg.431		peg.427
5260_hypothetical_protein.faa									peg.457		peg.458		peg.454
5261_hypothetical_protein.faa						peg.437			peg.458		peg.459		peg.455
5262_hypothetical_protein.faa						peg.438			peg.459				peg.456
5272_hypothetical_protein.faa									peg.469		peg.470		peg.465
5274_hypothetical_protein.faa									peg.471		peg.472		peg.467
5275_hypothetical_protein.faa									peg.472		peg.473		peg.468
5278_hypothetical_protein.faa									peg.475		peg.476		peg.471
5279_hypothetical_protein.faa									peg.476
5280_hypothetical_protein.faa									peg.477		peg.478		peg.473
5281_hypothetical_protein.faa									peg.478		peg.479
5323_hypothetical_protein.faa									peg.520		peg.522		peg.517
5324_DNA_helicase.faa									peg.521		peg.523		peg.518
5371_hypothetical_protein.faa									peg.568		peg.573		peg.565
5372_hypothetical_protein.faa									peg.569		peg.574		peg.566
5373_hypothetical_protein.faa									peg.570		peg.575		peg.567
5374_hypothetical_protein.faa									peg.571		peg.576		peg.568
5375_hypothetical_protein.faa									peg.572		peg.577
5376_hypothetical_protein.faa									peg.573		peg.578		peg.570
5377_hypothetical_protein.faa									peg.574		peg.579		peg.571
5378_hypothetical_protein.faa									peg.575		peg.580		peg.572
5379_hypothetical_protein.faa									peg.576		peg.581		peg.573
5380_Phage_tail_fiber_pro...faa									peg.577		peg.582		peg.574
5381_hypothetical_protein.faa									peg.578		peg.583		peg.575
5382_hypothetical_protein.faa									peg.579		peg.584		peg.576
5383_hypothetical_protein.faa									peg.580		peg.585		peg.577
5384_hypothetical_protein.faa									peg.581		peg.586		peg.578
5385_hypothetical_protein.faa									peg.582		peg.587		peg.579
5386_hypothetical_protein.faa									peg.583		peg.588		peg.580
5387_hypothetical_protein.faa									peg.584		peg.589		peg.581
5463_N-acetylmannosamine_...faa						peg.619			peg.660		peg.665		peg.657
5491_hypothetical_protein.faa									peg.688		peg.694		peg.685
5492_4-hydroxy-tetrahydro...faa									peg.689		peg.695		peg.686
5493_4-hydroxy-tetrahydro...faa									peg.690		peg.696		peg.687
5494_N-acetylglucosamine-...faa									peg.691		peg.697		peg.688
551_hypothetical_protein.faa	peg.551
5522_Cytoplasmic_copper_h...faa									peg.719		peg.725		peg.716
5523_hypothetical_protein.faa									peg.720		peg.726		peg.717
552_DNA_adenine_methylas...faa	peg.552
553_hypothetical_protein.faa	peg.553
5548_hypothetical_protein.faa										peg.11
554_hypothetical_protein.faa	peg.554
5550_hypothetical_protein.faa						peg.10				peg.13
5554_hypothetical_protein.faa										peg.17
5555_Sucrose_PTS-_EIIBC_-...faa										peg.18
5556_PTS_system-_sucrose-...faa										peg.19
5564_hypothetical_protein.faa										peg.27
5565_hypothetical_protein.faa										peg.28
563_Chitinase_-EC_3.2.1....faa	peg.563 peg.565					peg.451	peg.450		peg.591	peg.561	peg.596		peg.588
564_Chitinase_-EC_3.2.1....faa	peg.564
566_SSU_ribosomal_protei...faa	peg.566					peg.452			peg.592		peg.597		peg.589
568_hypothetical_protein.faa	peg.568	peg.544		peg.570				peg.572
5706_hypothetical_protein.faa										peg.169
5717_hypothetical_protein.faa										peg.180
571_Deoxyadenosine_kinas...faa	peg.571	peg.547								peg.565
5720_Hydrolase_-HAD_super...faa										peg.183
577_hypothetical_transme...faa	peg.577	peg.553								peg.571
5791_hypothetical_protein.faa										peg.254
581_polysaccharide_deace...faa	peg.581	peg.557			peg.585	peg.563	peg.564		peg.606	peg.575	peg.611		peg.603
5842_hypothetical_protein.faa										peg.305
5843_Oxygen-insensitive_N...faa										peg.306
5844_Oxygen-insensitive_N...faa										peg.307
5852_hypothetical_protein.faa										peg.315
5854_hypothetical_protein.faa										peg.317
5855_Phage_protein.faa										peg.318
5856_hypothetical_protein.faa										peg.319
5863_LLAKR2I_restriction_...faa						peg.306				peg.326
5868_Chitinase_-EC_3.2.1....faa										peg.331
5872_hypothetical_protein.faa										peg.335
5894_hypothetical_protein.faa										peg.357
595_hypothetical_protein.faa	peg.595	peg.571								peg.589
5962_hypothetical_protein.faa										peg.425
5978_hypothetical_protein.faa										peg.441
5985_unknown_transmembran...faa										peg.448
5996_hypothetical_protein.faa										peg.459
5997_hypothetical_protein.faa										peg.460
6002_hypothetical_protein.faa										peg.465
6005_hypothetical_protein.faa										peg.468
6008_hypothetical_protein.faa										peg.471
6014_hypothetical_protein.faa										peg.477
6018_hypothetical_protein.faa										peg.481
6023_hypothetical_protein.faa										peg.486
6045_hypothetical_protein.faa										peg.508
6055_Chitinase_-EC_3.2.1....faa										peg.518
6060_hypothetical_protein.faa										peg.523
6141_Phenylalanyl-tRNA_sy...faa										peg.604
6164_Permease.faa										peg.627
624_hypothetical_protein.faa	peg.624
6267_6-phospho-beta-gluco...faa											peg.37
6268_6-phospho-beta-gluco...faa											peg.38
626_hypothetical_protein.faa	peg.626	peg.601
64_Maltose_O-acetyltran...faa	peg.64	peg.51							peg.49	peg.57	peg.50		peg.49
6501_FIG00791385-_hypothe...faa											peg.271
6576_hypothetical_protein.faa											peg.346
6698_hypothetical_protein.faa											peg.468
6699_hypothetical_protein.faa											peg.469
6707_hypothetical_protein.faa											peg.477		peg.472
6715_hypothetical_protein.faa											peg.485
6717_hypothetical_transme...faa											peg.487 peg.489
6767_hypothetical_protein.faa											peg.537
6768_hypothetical_protein.faa											peg.538
6779_GntR-family_transcri...faa											peg.549
6780_GntR-family_transcri...faa											peg.550
686_Hydrolase_-HAD_super...faa	peg.686	peg.665								peg.688
687_tRNA-specific_adenos...faa	peg.687
6919_ABC_transporter_ATP_...faa											peg.689
6920_Putrescine_transport...faa											peg.690
6987_hypothetical_protein.faa												peg.17
6_Endo-beta-N-acetylgl...faa	peg.6									peg.6
702_Conserved_hypothetic...faa		peg.11
7061_hypothetical_protein.faa												peg.91
7114_ATPase_component_of_...faa												peg.144
7274_Glucokinase-_ROK_fam...faa												peg.304
7277_hypothetical_protein.faa												peg.307
7278_hypothetical_protein.faa												peg.308
7279_Transcription_regula...faa												peg.309 peg.507
7280_N-acetylmannosamine_...faa												peg.310
7282_PTS_system-_cellobio...faa												peg.312
7284_Beta-glucosidase_-EC...faa												peg.314
7293_hypothetical_protein.faa												peg.323
7296_hypothetical_protein.faa												peg.326
72_Conserved_hypothetic...faa	peg.72	peg.59		peg.46				peg.50	peg.58	peg.65	peg.59	peg.45	peg.58
7300_hypothetical_protein.faa												peg.330
7302_Helicase.faa												peg.332
7303_DNA-RNA_helicase_of_...faa												peg.333
7396_hypothetical_protein.faa												peg.426
7407_hypothetical_protein.faa												peg.437
7414_Cell_division_protei...faa												peg.444
7423_hypothetical_protein.faa												peg.453
7428_hypothetical_protein.faa												peg.458
7429_hypothetical_protein.faa												peg.459
7431_hypothetical_protein.faa												peg.461
7475_Alpha-L-fucosidase_-...faa												peg.505
7612_Deoxyribose-phosphat...faa						peg.641						peg.642
7615_Ribokinase_-EC_2.7.1...faa						peg.644						peg.645
7_ABC_transporter_ATP-...faa	peg.7									peg.7
8132_hypothetical_protein.faa													peg.474
8140_hypothetical_protein.faa													peg.482
8227_hypothetical_protein.faa													peg.569
8469_hypothetical_protein.faa						peg.80
8506_ABC_transporter-_ATP...faa						peg.117
854_Predicted_permease.faa		peg.163
8678_hypothetical_protein.faa						peg.289
8684_417aa_long_hypotheti...faa						peg.295
8685_hypothetical_protein.faa						peg.296
8688_hypothetical_protein.faa						peg.299
8699_hypothetical_protein.faa						peg.310
8700_PTS_system-_sucrose-...faa						peg.311
8706_PTS_system-_sucrose-...faa						peg.317
8709_hypothetical_protein.faa						peg.320
8825_hypothetical_protein.faa						peg.436
8835_hypothetical_protein.faa						peg.446
8836_Chitinase_-EC_3.2.1....faa						peg.447
8843_hypothetical_protein.faa						peg.454
8844_hypothetical_protein.faa						peg.455
8847_hypothetical_protein.faa						peg.458
8863_unknown_transmembran...faa						peg.474
8887_hypothetical_protein.faa						peg.498
8_hypothetical_protein.faa	peg.8									peg.8
9002_hypothetical_protein.faa						peg.613
919_hypothetical_protein.faa		peg.229								peg.239	peg.233		peg.231
934_hypothetical_protein.faa		peg.244
938_hypothetical_protein.faa		peg.248
970_hypothetical_protein.faa		peg.280
983_hypothetical_protein.faa		peg.293
989_putative_ATP-GTP-bin...faa		peg.299				peg.297	peg.304					peg.316
994_Modification_methyla...faa		peg.304				peg.303		peg.327
995_hypothetical_protein.faa		peg.305
997_hypothetical_protein.faa		peg.307		peg.309		peg.304		peg.329
99_Conserved_hypothetic...faa	peg.99	peg.86		peg.74	peg.82	peg.79	peg.81		peg.85	peg.92	peg.86		peg.85
