# Supplementary material for: Inferring the Minimal Genome of Mesoplasma florum by Comparative Genomics and Transposon Mutagenesis
Source: mSystems. 2018 Apr 10;3(3):e00198-17. doi: 10.1128/mSystems.00198-17 (PMC5893858; doi:10.1128/mSystems.00198-17)
Supplement: DATA SET S4 [file sys003182220sd4.xlsx]

## Sheet: Sheet1
##gff-version 3
##sequence-region NC_006055.1 1 793224
NC_006055.1	.	insertion_site	507271	507271	.	-	.	ID=289_M13-fwd-47.seq;Note=frequency of 1
NC_006055.1	.	insertion_site	533643	533643	.	-	.	ID=297_M13-fwd-47.seq;Note=frequency of 1
NC_006055.1	.	insertion_site	143014	143014	.	+	.	ID=306_M13-fwd-47.seq;Note=frequency of 1
NC_006055.1	.	insertion_site	380993	380993	.	+	.	ID=313_M13-fwd-47.seq;Note=frequency of 1
NC_006055.1	.	insertion_site	444744	444744	.	-	.	ID=314_M13-fwd-47.seq;Note=frequency of 1
NC_006055.1	.	insertion_site	668919	668919	.	+	.	ID=316_M13-fwd-47.seq;Note=frequency of 1
NC_006055.1	.	insertion_site	66865	66865	.	+	.	ID=320_M13-fwd-47.seq;Note=frequency of 1
NC_006055.1	.	insertion_site	144468	144468	.	-	.	ID=328_M13-fwd-47.seq;Note=frequency of 1
NC_006055.1	.	insertion_site	46244	46244	.	+	.	ID=337_M13-fwd-47.seq;Note=frequency of 1
NC_006055.1	.	insertion_site	508151	508151	.	-	.	ID=340_M13-fwd-47.seq;Note=frequency of 1
NC_006055.1	.	insertion_site	97020	97020	.	-	.	ID=341_M13-fwd-47.seq;Note=frequency of 1
NC_006055.1	.	insertion_site	444020	444020	.	+	.	ID=346_M13-fwd-47.seq;Note=frequency of 1
NC_006055.1	.	insertion_site	512320	512320	.	+	.	ID=349_M13-fwd-47.seq;Note=frequency of 1
NC_006055.1	.	insertion_site	196222	196222	.	-	.	ID=352_M13-fwd-47.seq;Note=frequency of 2
NC_006055.1	.	insertion_site	465552	465552	.	+	.	ID=352_M13-fwd-47.seq;Note=frequency of 2
NC_006055.1	.	insertion_site	559211	559211	.	+	.	ID=356_M13-fwd-47.seq;Note=frequency of 1
NC_006055.1	.	insertion_site	509780	509780	.	+	.	ID=367_M13-fwd-47.seq;Note=frequency of 1
NC_006055.1	.	insertion_site	378995	378995	.	-	.	ID=374_M13-fwd-47.seq;Note=frequency of 1
NC_006055.1	.	insertion_site	352072	352072	.	+	.	ID=375_M13-fwd-47.seq;Note=frequency of 1
NC_006055.1	.	insertion_site	195719	195719	.	-	.	ID=379_M13-fwd-47.seq;Note=frequency of 2
NC_006055.1	.	insertion_site	466055	466055	.	+	.	ID=379_M13-fwd-47.seq;Note=frequency of 2
NC_006055.1	.	insertion_site	30541	30541	.	-	.	ID=382_M13-fwd-47.seq;Note=frequency of 1
NC_006055.1	.	insertion_site	411269	411269	.	-	.	ID=TT01-601_TT01-174.seq;Note=frequency of 1
NC_006055.1	.	insertion_site	703733	703733	.	+	.	ID=TT01-602_TT01-174.seq;Note=frequency of 1
NC_006055.1	.	insertion_site	77893	77893	.	-	.	ID=TT01-603_TT01-174.seq;Note=frequency of 1
NC_006055.1	.	insertion_site	531996	531996	.	-	.	ID=TT01-604_TT01-174.seq;Note=frequency of 1
NC_006055.1	.	insertion_site	723187	723187	.	+	.	ID=TT01-605_TT01-174.seq;Note=frequency of 1
NC_006055.1	.	insertion_site	180294	180294	.	-	.	ID=TT01-606_TT01-174.seq;Note=frequency of 1
NC_006055.1	.	insertion_site	727209	727209	.	-	.	ID=TT01-607_TT01-174.seq;Note=frequency of 1
NC_006055.1	.	insertion_site	145700	145700	.	-	.	ID=TT01-608_TT01-174.seq;Note=frequency of 1
NC_006055.1	.	insertion_site	66293	66293	.	+	.	ID=TT01-609_TT01-174.seq;Note=frequency of 1
NC_006055.1	.	insertion_site	49254	49254	.	+	.	ID=TT01-610_TT01-174.seq;Note=frequency of 1
NC_006055.1	.	insertion_site	180249	180249	.	+	.	ID=TT01-611_TT01-174.seq;Note=frequency of 1
NC_006055.1	.	insertion_site	496187	496187	.	+	.	ID=TT01-612_TT01-174.seq;Note=frequency of 1
NC_006055.1	.	insertion_site	314949	314949	.	+	.	ID=TT01-613_TT01-174.seq;Note=frequency of 1
NC_006055.1	.	insertion_site	173871	173871	.	-	.	ID=TT01-614_TT01-174.seq;Note=frequency of 1
NC_006055.1	.	insertion_site	312294	312294	.	-	.	ID=TT01-615_TT01-174.seq;Note=frequency of 1
NC_006055.1	.	insertion_site	475326	475326	.	-	.	ID=TT01-616_TT01-174.seq;Note=frequency of 1
NC_006055.1	.	insertion_site	365621	365621	.	-	.	ID=TT01-617_TT01-174.seq;Note=frequency of 1
NC_006055.1	.	insertion_site	363299	363299	.	-	.	ID=TT01-618_TT01-174.seq;Note=frequency of 1
NC_006055.1	.	insertion_site	397088	397088	.	-	.	ID=TT01-619_TT01-174.seq;Note=frequency of 1
NC_006055.1	.	insertion_site	63492	63492	.	+	.	ID=TT01-621_TT01-174.seq;Note=frequency of 1
NC_006055.1	.	insertion_site	196594	196594	.	-	.	ID=TT01-622_TT01-174.seq;Note=frequency of 2
NC_006055.1	.	insertion_site	465180	465180	.	+	.	ID=TT01-622_TT01-174.seq;Note=frequency of 2
NC_006055.1	.	insertion_site	67542	67542	.	+	.	ID=TT01-623_TT01-174.seq;Note=frequency of 1
NC_006055.1	.	insertion_site	190438	190438	.	-	.	ID=TT01-624_TT01-174.seq;Note=frequency of 1
NC_006055.1	.	insertion_site	21540	21540	.	-	.	ID=TT01-626_TT01-174.seq;Note=frequency of 1
NC_006055.1	.	insertion_site	46003	46003	.	-	.	ID=TT01-627_TT01-174.seq;Note=frequency of 1
NC_006055.1	.	insertion_site	66110	66110	.	+	.	ID=TT01-628_TT01-174.seq;Note=frequency of 1
NC_006055.1	.	insertion_site	76275	76275	.	+	.	ID=TT01-629_TT01-174.seq;Note=frequency of 1
NC_006055.1	.	insertion_site	246411	246411	.	-	.	ID=TT01-630_TT01-174.seq;Note=frequency of 1
NC_006055.1	.	insertion_site	494407	494407	.	+	.	ID=TT01-631_TT01-174.seq;Note=frequency of 1
NC_006055.1	.	insertion_site	510472	510472	.	-	.	ID=TT01-633_TT01-174.seq;Note=frequency of 1
NC_006055.1	.	insertion_site	102405	102405	.	-	.	ID=TT01-634_TT01-174.seq;Note=frequency of 1
NC_006055.1	.	insertion_site	195287	195287	.	-	.	ID=TT01-637_TT01-174.seq;Note=frequency of 2
NC_006055.1	.	insertion_site	466487	466487	.	+	.	ID=TT01-637_TT01-174.seq;Note=frequency of 2
NC_006055.1	.	insertion_site	144643	144643	.	-	.	ID=TT01-638_TT01-174.seq;Note=frequency of 1
NC_006055.1	.	insertion_site	772631	772631	.	+	.	ID=TT01-639_TT01-174.seq;Note=frequency of 1
NC_006055.1	.	insertion_site	748827	748827	.	-	.	ID=TT01-640_TT01-174.seq;Note=frequency of 1
NC_006055.1	.	insertion_site	11300	11300	.	-	.	ID=TT01-641_TT01-174.seq;Note=frequency of 1
NC_006055.1	.	insertion_site	243263	243263	.	-	.	ID=TT01-642_TT01-174.seq;Note=frequency of 1
NC_006055.1	.	insertion_site	166007	166007	.	-	.	ID=TT01-645_TT01-174.seq;Note=frequency of 1
NC_006055.1	.	insertion_site	123756	123756	.	+	.	ID=TT01-646_TT01-174.seq;Note=frequency of 1
NC_006055.1	.	insertion_site	620404	620404	.	+	.	ID=TT01-647_TT01-174.seq;Note=frequency of 1
NC_006055.1	.	insertion_site	378986	378986	.	+	.	ID=TT01-648_TT01-174.seq;Note=frequency of 1
NC_006055.1	.	insertion_site	96683	96683	.	-	.	ID=TT01-649_TT01-174.seq;Note=frequency of 1
NC_006055.1	.	insertion_site	610705	610705	.	+	.	ID=TT01-651_TT01-174.seq;Note=frequency of 1
NC_006055.1	.	insertion_site	199006	199006	.	+	.	ID=TT01-652_TT01-174.seq;Note=frequency of 1
NC_006055.1	.	insertion_site	22986	22986	.	+	.	ID=TT01-653_TT01-174.seq;Note=frequency of 1
NC_006055.1	.	insertion_site	640915	640915	.	-	.	ID=TT01-654_TT01-174.seq;Note=frequency of 1
NC_006055.1	.	insertion_site	360950	360950	.	+	.	ID=TT01-655_TT01-174.seq;Note=frequency of 1
NC_006055.1	.	insertion_site	142738	142738	.	+	.	ID=TT01-656_TT01-174.seq;Note=frequency of 1
NC_006055.1	.	insertion_site	47978	47978	.	+	.	ID=TT01-657_TT01-174.seq;Note=frequency of 1
NC_006055.1	.	insertion_site	239972	239972	.	-	.	ID=TT01-658_TT01-174.seq;Note=frequency of 1
NC_006055.1	.	insertion_site	199924	199924	.	+	.	ID=TT01-660_TT01-174.seq;Note=frequency of 1
NC_006055.1	.	insertion_site	353278	353278	.	+	.	ID=TT01-661_TT01-174.seq;Note=frequency of 1
NC_006055.1	.	insertion_site	631507	631507	.	-	.	ID=TT01-662_TT01-174.seq;Note=frequency of 1
NC_006055.1	.	insertion_site	390381	390381	.	-	.	ID=TT01-663_TT01-174.seq;Note=frequency of 1
NC_006055.1	.	insertion_site	521832	521832	.	+	.	ID=TT01-664_TT01-174.seq;Note=frequency of 1
NC_006055.1	.	insertion_site	33565	33565	.	-	.	ID=TT01-665_TT01-174.seq;Note=frequency of 1
NC_006055.1	.	insertion_site	190338	190338	.	-	.	ID=TT01-666_TT01-174.seq;Note=frequency of 1
NC_006055.1	.	insertion_site	620613	620613	.	+	.	ID=TT01-667_TT01-174.seq;Note=frequency of 1
NC_006055.1	.	insertion_site	78741	78741	.	+	.	ID=TT01-668_TT01-174.seq;Note=frequency of 1
NC_006055.1	.	insertion_site	447007	447007	.	+	.	ID=TT01-669_TT01-174.seq;Note=frequency of 1
NC_006055.1	.	insertion_site	196187	196187	.	-	.	ID=TT01-670_TT01-174.seq;Note=frequency of 2
NC_006055.1	.	insertion_site	465587	465587	.	+	.	ID=TT01-670_TT01-174.seq;Note=frequency of 2
NC_006055.1	.	insertion_site	87909	87909	.	+	.	ID=TT01-671_TT01-174.seq;Note=frequency of 1
NC_006055.1	.	insertion_site	772641	772641	.	+	.	ID=TT01-672_TT01-174.seq;Note=frequency of 1
NC_006055.1	.	insertion_site	664976	664976	.	+	.	ID=TT01-673_TT01-174.seq;Note=frequency of 1
NC_006055.1	.	insertion_site	495486	495486	.	-	.	ID=TT01-674_TT01-174.seq;Note=frequency of 1
NC_006055.1	.	insertion_site	177256	177256	.	+	.	ID=TT01-675_TT01-174.seq;Note=frequency of 1
NC_006055.1	.	insertion_site	584089	584089	.	-	.	ID=TT01-676_TT01-174.seq;Note=frequency of 1
NC_006055.1	.	insertion_site	54103	54103	.	-	.	ID=TT01-677_TT01-174.seq;Note=frequency of 1
NC_006055.1	.	insertion_site	179346	179346	.	+	.	ID=TT01-678_TT01-174.seq;Note=frequency of 1
NC_006055.1	.	insertion_site	645076	645076	.	+	.	ID=TT01-679_TT01-174.seq;Note=frequency of 1
NC_006055.1	.	insertion_site	88759	88759	.	-	.	ID=TT01-680_TT01-174.seq;Note=frequency of 1
NC_006055.1	.	insertion_site	133461	133461	.	+	.	ID=TT01-681_TT01-174.seq;Note=frequency of 1
NC_006055.1	.	insertion_site	553752	553752	.	+	.	ID=TT01-682_TT01-174.seq;Note=frequency of 1
NC_006055.1	.	insertion_site	535137	535137	.	+	.	ID=TT01-683_TT01-174.seq;Note=frequency of 1
NC_006055.1	.	insertion_site	765573	765573	.	-	.	ID=TT01-684_TT01-174.seq;Note=frequency of 1
NC_006055.1	.	insertion_site	132270	132270	.	+	.	ID=TT01-685_TT01-174.seq;Note=frequency of 1
NC_006055.1	.	insertion_site	47135	47135	.	-	.	ID=TT01-686_TT01-174.seq;Note=frequency of 1
NC_006055.1	.	insertion_site	645076	645076	.	+	.	ID=TT01-687_TT01-174.seq;Note=frequency of 1
NC_006055.1	.	insertion_site	345812	345812	.	+	.	ID=TT01-688_TT01-174.seq;Note=frequency of 1
NC_006055.1	.	insertion_site	598123	598123	.	-	.	ID=TT01-690_TT01-174.seq;Note=frequency of 1
NC_006055.1	.	insertion_site	400000	400000	.	+	.	ID=TT01-691_TT01-174.seq;Note=frequency of 1
NC_006055.1	.	insertion_site	383198	383198	.	-	.	ID=TT01-692_TT01-174.seq;Note=frequency of 1
NC_006055.1	.	insertion_site	324068	324068	.	-	.	ID=TT01-693_TT01-174.seq;Note=frequency of 1
NC_006055.1	.	insertion_site	555211	555211	.	+	.	ID=TT01-694_TT01-174.seq;Note=frequency of 1
NC_006055.1	.	insertion_site	562767	562767	.	+	.	ID=TT01-695_TT01-174.seq;Note=frequency of 1
NC_006055.1	.	insertion_site	49446	49446	.	-	.	ID=TT01-701_TT01-.seq;Note=frequency of 1
NC_006055.1	.	insertion_site	632467	632467	.	-	.	ID=TT01-702_TT01-.seq;Note=frequency of 1
NC_006055.1	.	insertion_site	245924	245924	.	-	.	ID=TT01-703_TT01-.seq;Note=frequency of 1
NC_006055.1	.	insertion_site	742407	742407	.	+	.	ID=TT01-704_TT01-.seq;Note=frequency of 1
NC_006055.1	.	insertion_site	618321	618321	.	+	.	ID=TT01-705_TT01-.seq;Note=frequency of 1
NC_006055.1	.	insertion_site	763637	763637	.	+	.	ID=TT01-706_TT01-.seq;Note=frequency of 1
NC_006055.1	.	insertion_site	250710	250710	.	-	.	ID=TT01-707_TT01-.seq;Note=frequency of 1
NC_006055.1	.	insertion_site	213278	213278	.	+	.	ID=TT01-709_TT01-.seq;Note=frequency of 1
NC_006055.1	.	insertion_site	54480	54480	.	+	.	ID=TT01-710_TT01-.seq;Note=frequency of 1
NC_006055.1	.	insertion_site	635408	635408	.	-	.	ID=TT01-711_TT01-.seq;Note=frequency of 1
NC_006055.1	.	insertion_site	439781	439781	.	+	.	ID=TT01-712_TT01-.seq;Note=frequency of 1
NC_006055.1	.	insertion_site	521684	521684	.	-	.	ID=TT01-713_TT01-.seq;Note=frequency of 1
NC_006055.1	.	insertion_site	194651	194651	.	-	.	ID=TT01-714_TT01-.seq;Note=frequency of 2
NC_006055.1	.	insertion_site	467123	467123	.	+	.	ID=TT01-714_TT01-.seq;Note=frequency of 2
NC_006055.1	.	insertion_site	236205	236205	.	-	.	ID=TT01-715_TT01-.seq;Note=frequency of 1
NC_006055.1	.	insertion_site	54693	54693	.	+	.	ID=TT01-716_TT01-.seq;Note=frequency of 1
NC_006055.1	.	insertion_site	80319	80319	.	+	.	ID=TT01-717_TT01-.seq;Note=frequency of 1
NC_006055.1	.	insertion_site	641818	641818	.	-	.	ID=TT01-718_TT01-.seq;Note=frequency of 1
NC_006055.1	.	insertion_site	289218	289218	.	+	.	ID=TT01-719_TT01-.seq;Note=frequency of 1
NC_006055.1	.	insertion_site	768057	768057	.	-	.	ID=TT01-721_TT01-.seq;Note=frequency of 1
NC_006055.1	.	insertion_site	498576	498576	.	+	.	ID=TT01-722_TT01-.seq;Note=frequency of 1
NC_006055.1	.	insertion_site	32906	32906	.	-	.	ID=TT01-723_TT01-.seq;Note=frequency of 1
NC_006055.1	.	insertion_site	33482	33482	.	-	.	ID=TT01-724_TT01-.seq;Note=frequency of 1
NC_006055.1	.	insertion_site	15618	15618	.	-	.	ID=TT01-725_TT01-.seq;Note=frequency of 1
NC_006055.1	.	insertion_site	506248	506248	.	+	.	ID=TT01-726_TT01-.seq;Note=frequency of 1
NC_006055.1	.	insertion_site	294217	294217	.	+	.	ID=TT01-727_TT01-.seq;Note=frequency of 1
NC_006055.1	.	insertion_site	781769	781769	.	+	.	ID=TT01-728_TT01-.seq;Note=frequency of 1
NC_006055.1	.	insertion_site	706933	706933	.	+	.	ID=TT01-729_TT01-.seq;Note=frequency of 1
NC_006055.1	.	insertion_site	91094	91094	.	-	.	ID=TT01-730_TT01-.seq;Note=frequency of 1
NC_006055.1	.	insertion_site	70514	70514	.	-	.	ID=TT01-731_TT01-.seq;Note=frequency of 1
NC_006055.1	.	insertion_site	89295	89295	.	-	.	ID=TT01-732_TT01-.seq;Note=frequency of 1
NC_006055.1	.	insertion_site	10898	10898	.	-	.	ID=TT01-733_TT01-.seq;Note=frequency of 1
NC_006055.1	.	insertion_site	514688	514688	.	-	.	ID=TT01-734_TT01-.seq;Note=frequency of 1
NC_006055.1	.	insertion_site	194718	194718	.	-	.	ID=TT01-736_TT01-.seq;Note=frequency of 2
NC_006055.1	.	insertion_site	467056	467056	.	+	.	ID=TT01-736_TT01-.seq;Note=frequency of 2
NC_006055.1	.	insertion_site	387009	387009	.	+	.	ID=TT01-737_TT01-.seq;Note=frequency of 1
NC_006055.1	.	insertion_site	212800	212800	.	+	.	ID=TT01-738_TT01-.seq;Note=frequency of 1
NC_006055.1	.	insertion_site	542420	542420	.	-	.	ID=TT01-739_TT01-.seq;Note=frequency of 1
NC_006055.1	.	insertion_site	192184	192184	.	-	.	ID=TT01-740_TT01-.seq;Note=frequency of 2
NC_006055.1	.	insertion_site	469590	469590	.	+	.	ID=TT01-740_TT01-.seq;Note=frequency of 2
NC_006055.1	.	insertion_site	734911	734911	.	+	.	ID=TT01-741_TT01-.seq;Note=frequency of 1
NC_006055.1	.	insertion_site	289218	289218	.	+	.	ID=TT01-743_TT01-.seq;Note=frequency of 1
NC_006055.1	.	insertion_site	81961	81961	.	+	.	ID=TT01-744_TT01-.seq;Note=frequency of 1
NC_006055.1	.	insertion_site	709799	709799	.	-	.	ID=TT01-745_TT01-.seq;Note=frequency of 1
NC_006055.1	.	insertion_site	201301	201301	.	+	.	ID=TT01-747_TT01-.seq;Note=frequency of 1
NC_006055.1	.	insertion_site	377934	377934	.	+	.	ID=TT01-748_TT01-.seq;Note=frequency of 1
NC_006055.1	.	insertion_site	282791	282791	.	-	.	ID=TT01-749_TT01-.seq;Note=frequency of 1
NC_006055.1	.	insertion_site	143023	143023	.	-	.	ID=TT01-750_TT01-.seq;Note=frequency of 1
NC_006055.1	.	insertion_site	553939	553939	.	-	.	ID=TT01-751_TT01-.seq;Note=frequency of 1
NC_006055.1	.	insertion_site	373206	373206	.	-	.	ID=TT01-752_TT01-.seq;Note=frequency of 1
NC_006055.1	.	insertion_site	483487	483487	.	-	.	ID=TT01-753_TT01-.seq;Note=frequency of 1
NC_006055.1	.	insertion_site	16007	16007	.	-	.	ID=TT01-754_TT01-.seq;Note=frequency of 1
NC_006055.1	.	insertion_site	209075	209075	.	-	.	ID=TT01-755_TT01-.seq;Note=frequency of 1
NC_006055.1	.	insertion_site	73647	73647	.	-	.	ID=TT01-756_TT01-.seq;Note=frequency of 1
NC_006055.1	.	insertion_site	490129	490129	.	+	.	ID=TT01-757_TT01-.seq;Note=frequency of 1
NC_006055.1	.	insertion_site	709799	709799	.	-	.	ID=TT01-758_TT01-.seq;Note=frequency of 1
NC_006055.1	.	insertion_site	595511	595511	.	-	.	ID=TT01-759_TT01-.seq;Note=frequency of 1
NC_006055.1	.	insertion_site	383798	383798	.	+	.	ID=TT01-760_TT01-.seq;Note=frequency of 1
NC_006055.1	.	insertion_site	89030	89030	.	+	.	ID=TT01-762_TT01-.seq;Note=frequency of 1
NC_006055.1	.	insertion_site	209982	209982	.	-	.	ID=TT01-763_TT01-.seq;Note=frequency of 1
NC_006055.1	.	insertion_site	450899	450899	.	-	.	ID=TT01-764_TT01-.seq;Note=frequency of 1
NC_006055.1	.	insertion_site	124554	124554	.	+	.	ID=TT01-765_TT01-.seq;Note=frequency of 1
NC_006055.1	.	insertion_site	506257	506257	.	-	.	ID=TT01-766_TT01-.seq;Note=frequency of 1
NC_006055.1	.	insertion_site	729283	729283	.	+	.	ID=TT01-767_TT01-.seq;Note=frequency of 1
NC_006055.1	.	insertion_site	546133	546133	.	+	.	ID=TT01-768_TT01-.seq;Note=frequency of 1
NC_006055.1	.	insertion_site	46234	46234	.	+	.	ID=TT01-769_TT01-.seq;Note=frequency of 1
NC_006055.1	.	insertion_site	301369	301369	.	-	.	ID=TT01-770_TT01-.seq;Note=frequency of 1
NC_006055.1	.	insertion_site	335079	335079	.	-	.	ID=TT01-771_TT01-.seq;Note=frequency of 1
NC_006055.1	.	insertion_site	521488	521488	.	-	.	ID=TT01-772_TT01-.seq;Note=frequency of 1
NC_006055.1	.	insertion_site	216265	216265	.	+	.	ID=TT01-773_TT01-.seq;Note=frequency of 1
NC_006055.1	.	insertion_site	70210	70210	.	+	.	ID=TT01-774_TT01-.seq;Note=frequency of 1
NC_006055.1	.	insertion_site	521072	521072	.	+	.	ID=TT01-775_TT01-.seq;Note=frequency of 1
NC_006055.1	.	insertion_site	33470	33470	.	-	.	ID=TT01-776_TT01-.seq;Note=frequency of 1
NC_006055.1	.	insertion_site	507382	507382	.	+	.	ID=TT01-777_TT01-.seq;Note=frequency of 1
NC_006055.1	.	insertion_site	373802	373802	.	+	.	ID=TT01-778_TT01-.seq;Note=frequency of 1
NC_006055.1	.	insertion_site	230511	230511	.	-	.	ID=TT01-779_TT01-.seq;Note=frequency of 1
NC_006055.1	.	insertion_site	711519	711519	.	-	.	ID=TT01-780_TT01-.seq;Note=frequency of 1
NC_006055.1	.	insertion_site	774398	774398	.	-	.	ID=TT01-781_TT01-.seq;Note=frequency of 1
NC_006055.1	.	insertion_site	395631	395631	.	+	.	ID=TT01-782_TT01-.seq;Note=frequency of 1
NC_006055.1	.	insertion_site	211857	211857	.	+	.	ID=TT01-783_TT01-.seq;Note=frequency of 1
NC_006055.1	.	insertion_site	685274	685274	.	+	.	ID=TT01-784_TT01-.seq;Note=frequency of 1
NC_006055.1	.	insertion_site	399221	399221	.	-	.	ID=TT01-785_TT01-.seq;Note=frequency of 1
NC_006055.1	.	insertion_site	785006	785006	.	+	.	ID=TT01-786_TT01-.seq;Note=frequency of 1
NC_006055.1	.	insertion_site	751344	751344	.	-	.	ID=TT01-787_TT01-.seq;Note=frequency of 1
NC_006055.1	.	insertion_site	434644	434644	.	+	.	ID=TT01-788_TT01-.seq;Note=frequency of 1
NC_006055.1	.	insertion_site	270138	270138	.	+	.	ID=TT01-789_TT01-.seq;Note=frequency of 1
NC_006055.1	.	insertion_site	618170	618170	.	-	.	ID=TT01-791_TT01-.seq;Note=frequency of 1
NC_006055.1	.	insertion_site	133510	133510	.	-	.	ID=TT01-792_TT01-.seq;Note=frequency of 1
NC_006055.1	.	insertion_site	12990	12990	.	-	.	ID=TT01-793_TT01-.seq;Note=frequency of 1
NC_006055.1	.	insertion_site	368811	368811	.	+	.	ID=TT01-794_TT01-.seq;Note=frequency of 1
NC_006055.1	.	insertion_site	213709	213709	.	+	.	ID=TT01-795_TT01-.seq;Note=frequency of 1
NC_006055.1	.	insertion_site	683292	683292	.	+	.	ID=TT01-796_TT01-.seq;Note=frequency of 1
NC_006055.1	.	insertion_site	200236	200236	.	+	.	ID=TT01-801_TT01-.seq;Note=frequency of 1
NC_006055.1	.	insertion_site	407684	407684	.	+	.	ID=TT01-802_TT01-.seq;Note=frequency of 1
NC_006055.1	.	insertion_site	233677	233677	.	+	.	ID=TT01-803_TT01-.seq;Note=frequency of 1
NC_006055.1	.	insertion_site	64517	64517	.	-	.	ID=TT01-804_TT01-.seq;Note=frequency of 1
NC_006055.1	.	insertion_site	66743	66743	.	-	.	ID=TT01-805_TT01-.seq;Note=frequency of 1
NC_006055.1	.	insertion_site	49144	49144	.	+	.	ID=TT01-806_TT01-.seq;Note=frequency of 1
NC_006055.1	.	insertion_site	571119	571119	.	+	.	ID=TT01-807_TT01-.seq;Note=frequency of 1
NC_006055.1	.	insertion_site	20695	20695	.	+	.	ID=TT01-809_TT01-.seq;Note=frequency of 1
NC_006055.1	.	insertion_site	194961	194961	.	-	.	ID=TT01-810_TT01-.seq;Note=frequency of 2
NC_006055.1	.	insertion_site	466813	466813	.	+	.	ID=TT01-810_TT01-.seq;Note=frequency of 2
NC_006055.1	.	insertion_site	513281	513281	.	-	.	ID=TT01-811_TT01-.seq;Note=frequency of 1
NC_006055.1	.	insertion_site	396655	396655	.	+	.	ID=TT01-812_TT01-.seq;Note=frequency of 1
NC_006055.1	.	insertion_site	771403	771403	.	-	.	ID=TT01-813_TT01-.seq;Note=frequency of 1
NC_006055.1	.	insertion_site	128746	128746	.	-	.	ID=TT01-817_TT01-.seq;Note=frequency of 1
NC_006055.1	.	insertion_site	319852	319852	.	-	.	ID=TT01-818_TT01-.seq;Note=frequency of 1
NC_006055.1	.	insertion_site	60130	60130	.	-	.	ID=TT01-819_TT01-.seq;Note=frequency of 1
NC_006055.1	.	insertion_site	666348	666348	.	-	.	ID=TT01-820_TT01-.seq;Note=frequency of 1
NC_006055.1	.	insertion_site	520016	520016	.	-	.	ID=TT01-821_TT01-.seq;Note=frequency of 8
NC_006055.1	.	insertion_site	521060	521060	.	-	.	ID=TT01-821_TT01-.seq;Note=frequency of 8
NC_006055.1	.	insertion_site	520799	520799	.	-	.	ID=TT01-821_TT01-.seq;Note=frequency of 8
NC_006055.1	.	insertion_site	520277	520277	.	-	.	ID=TT01-821_TT01-.seq;Note=frequency of 8
NC_006055.1	.	insertion_site	519233	519233	.	-	.	ID=TT01-821_TT01-.seq;Note=frequency of 8
NC_006055.1	.	insertion_site	519755	519755	.	-	.	ID=TT01-821_TT01-.seq;Note=frequency of 8
NC_006055.1	.	insertion_site	520538	520538	.	-	.	ID=TT01-821_TT01-.seq;Note=frequency of 8
NC_006055.1	.	insertion_site	519494	519494	.	-	.	ID=TT01-821_TT01-.seq;Note=frequency of 8
NC_006055.1	.	insertion_site	46490	46490	.	+	.	ID=TT01-822_TT01-.seq;Note=frequency of 1
NC_006055.1	.	insertion_site	599669	599669	.	+	.	ID=TT01-823_TT01-.seq;Note=frequency of 1
NC_006055.1	.	insertion_site	257892	257892	.	-	.	ID=TT01-824_TT01-.seq;Note=frequency of 1
NC_006055.1	.	insertion_site	52380	52380	.	+	.	ID=TT01-825_TT01-.seq;Note=frequency of 1
NC_006055.1	.	insertion_site	94447	94447	.	-	.	ID=TT01-826_TT01-.seq;Note=frequency of 1
NC_006055.1	.	insertion_site	190085	190085	.	+	.	ID=TT01-827_TT01-.seq;Note=frequency of 1
NC_006055.1	.	insertion_site	590838	590838	.	+	.	ID=TT01-828_TT01-.seq;Note=frequency of 1
NC_006055.1	.	insertion_site	221720	221720	.	-	.	ID=TT01-830_TT01-.seq;Note=frequency of 1
NC_006055.1	.	insertion_site	453074	453074	.	-	.	ID=TT01-832_TT01-.seq;Note=frequency of 1
NC_006055.1	.	insertion_site	52380	52380	.	+	.	ID=TT01-833_TT01-.seq;Note=frequency of 1
NC_006055.1	.	insertion_site	261100	261100	.	-	.	ID=TT01-834_TT01-.seq;Note=frequency of 1
NC_006055.1	.	insertion_site	772999	772999	.	+	.	ID=TT01-836_TT01-.seq;Note=frequency of 1
NC_006055.1	.	insertion_site	198431	198431	.	-	.	ID=TT01-838_TT01-.seq;Note=frequency of 1
NC_006055.1	.	insertion_site	602271	602271	.	-	.	ID=TT01-840_TT01-.seq;Note=frequency of 1
NC_006055.1	.	insertion_site	69862	69862	.	-	.	ID=TT01-841_TT01-.seq;Note=frequency of 1
NC_006055.1	.	insertion_site	102720	102720	.	-	.	ID=TT01-842_TT01-.seq;Note=frequency of 1
NC_006055.1	.	insertion_site	535600	535600	.	-	.	ID=TT01-843_TT01-.seq;Note=frequency of 1
NC_006055.1	.	insertion_site	10121	10121	.	+	.	ID=TT01-845_TT01-.seq;Note=frequency of 1
NC_006055.1	.	insertion_site	175043	175043	.	+	.	ID=TT01-846_TT01-.seq;Note=frequency of 1
NC_006055.1	.	insertion_site	475950	475950	.	+	.	ID=TT01-847_TT01-.seq;Note=frequency of 1
NC_006055.1	.	insertion_site	76604	76604	.	+	.	ID=TT01-848_TT01-.seq;Note=frequency of 1
NC_006055.1	.	insertion_site	383545	383545	.	+	.	ID=TT01-849_TT01-.seq;Note=frequency of 1
NC_006055.1	.	insertion_site	727700	727700	.	-	.	ID=TT01-850_TT01-.seq;Note=frequency of 1
NC_006055.1	.	insertion_site	367480	367480	.	+	.	ID=TT01-851_TT01-.seq;Note=frequency of 1
NC_006055.1	.	insertion_site	81757	81757	.	+	.	ID=TT01-852_TT01-.seq;Note=frequency of 1
NC_006055.1	.	insertion_site	84558	84558	.	-	.	ID=TT01-856_TT01-.seq;Note=frequency of 1
NC_006055.1	.	insertion_site	372508	372508	.	-	.	ID=TT01-857_TT01-.seq;Note=frequency of 1
NC_006055.1	.	insertion_site	214354	214354	.	+	.	ID=TT01-858_TT01-.seq;Note=frequency of 1
NC_006055.1	.	insertion_site	775537	775537	.	-	.	ID=TT01-859_TT01-.seq;Note=frequency of 1
NC_006055.1	.	insertion_site	13121	13121	.	+	.	ID=TT01-860_TT01-.seq;Note=frequency of 1
NC_006055.1	.	insertion_site	45531	45531	.	-	.	ID=TT01-862_TT01-.seq;Note=frequency of 1
NC_006055.1	.	insertion_site	590838	590838	.	+	.	ID=TT01-863_TT01-.seq;Note=frequency of 1
NC_006055.1	.	insertion_site	69653	69653	.	-	.	ID=TT01-864_TT01-.seq;Note=frequency of 1
NC_006055.1	.	insertion_site	720382	720382	.	+	.	ID=TT01-865_TT01-.seq;Note=frequency of 1
NC_006055.1	.	insertion_site	705034	705034	.	+	.	ID=TT01-866_TT01-.seq;Note=frequency of 1
NC_006055.1	.	insertion_site	669395	669395	.	-	.	ID=TT01-867_TT01-.seq;Note=frequency of 1
NC_006055.1	.	insertion_site	228265	228265	.	-	.	ID=TT01-868_TT01-.seq;Note=frequency of 1
NC_006055.1	.	insertion_site	69449	69449	.	+	.	ID=TT01-869_TT01-.seq;Note=frequency of 1
NC_006055.1	.	insertion_site	592775	592775	.	+	.	ID=TT01-870_TT01-.seq;Note=frequency of 1
NC_006055.1	.	insertion_site	334559	334559	.	+	.	ID=TT01-871_TT01-.seq;Note=frequency of 1
NC_006055.1	.	insertion_site	461603	461603	.	+	.	ID=TT01-872_TT01-.seq;Note=frequency of 1
NC_006055.1	.	insertion_site	177247	177247	.	-	.	ID=TT01-873_TT01-.seq;Note=frequency of 1
NC_006055.1	.	insertion_site	48812	48812	.	-	.	ID=TT01-874_TT01-.seq;Note=frequency of 1
NC_006055.1	.	insertion_site	513986	513986	.	-	.	ID=TT01-875_TT01-.seq;Note=frequency of 1
NC_006055.1	.	insertion_site	18147	18147	.	+	.	ID=TT01-876_TT01-.seq;Note=frequency of 1
NC_006055.1	.	insertion_site	557613	557613	.	+	.	ID=TT01-877_TT01-.seq;Note=frequency of 1
NC_006055.1	.	insertion_site	236030	236030	.	+	.	ID=TT01-879_TT01-.seq;Note=frequency of 1
NC_006055.1	.	insertion_site	601962	601962	.	-	.	ID=TT01-880_TT01-.seq;Note=frequency of 1
NC_006055.1	.	insertion_site	587881	587881	.	-	.	ID=TT01-881_TT01-.seq;Note=frequency of 1
NC_006055.1	.	insertion_site	20359	20359	.	+	.	ID=TT01-882_TT01-.seq;Note=frequency of 1
NC_006055.1	.	insertion_site	555212	555212	.	-	.	ID=TT01-883_TT01-.seq;Note=frequency of 1
NC_006055.1	.	insertion_site	777810	777810	.	+	.	ID=TT01-884_TT01-.seq;Note=frequency of 1
NC_006055.1	.	insertion_site	578736	578736	.	+	.	ID=TT01-885_TT01-.seq;Note=frequency of 1
NC_006055.1	.	insertion_site	559861	559861	.	+	.	ID=TT01-886_TT01-.seq;Note=frequency of 1
NC_006055.1	.	insertion_site	603108	603108	.	+	.	ID=TT01-887_TT01-.seq;Note=frequency of 1
NC_006055.1	.	insertion_site	752624	752624	.	+	.	ID=TT01-889_TT01-.seq;Note=frequency of 1
NC_006055.1	.	insertion_site	89896	89896	.	-	.	ID=TT01-890_TT01-.seq;Note=frequency of 1
NC_006055.1	.	insertion_site	211587	211587	.	-	.	ID=TT01-891_TT01-.seq;Note=frequency of 1
NC_006055.1	.	insertion_site	725580	725580	.	-	.	ID=TT01-892_TT01-.seq;Note=frequency of 1
NC_006055.1	.	insertion_site	577001	577001	.	-	.	ID=TT01-893_TT01-.seq;Note=frequency of 1
NC_006055.1	.	insertion_site	195732	195732	.	-	.	ID=TT01-894_TT01-.seq;Note=frequency of 2
NC_006055.1	.	insertion_site	466042	466042	.	+	.	ID=TT01-894_TT01-.seq;Note=frequency of 2
NC_006055.1	.	insertion_site	194961	194961	.	-	.	ID=TT01-895_TT01-.seq;Note=frequency of 2
NC_006055.1	.	insertion_site	466813	466813	.	+	.	ID=TT01-895_TT01-.seq;Note=frequency of 2
NC_006055.1	.	insertion_site	353294	353294	.	+	.	ID=TT01-901_TT01-.seq;Note=frequency of 1
NC_006055.1	.	insertion_site	88779	88779	.	-	.	ID=TT01-902_TT01-.seq;Note=frequency of 1
NC_006055.1	.	insertion_site	747071	747071	.	+	.	ID=TT01-903_TT01-.seq;Note=frequency of 1
NC_006055.1	.	insertion_site	757793	757793	.	+	.	ID=TT01-904_TT01-.seq;Note=frequency of 1
NC_006055.1	.	insertion_site	296368	296368	.	-	.	ID=TT01-905_TT01-.seq;Note=frequency of 1
NC_006055.1	.	insertion_site	211762	211762	.	+	.	ID=TT01-906_TT01-.seq;Note=frequency of 1
NC_006055.1	.	insertion_site	12990	12990	.	-	.	ID=TT01-907_TT01-.seq;Note=frequency of 1
NC_006055.1	.	insertion_site	291883	291883	.	+	.	ID=TT01-909_TT01-.seq;Note=frequency of 1
NC_006055.1	.	insertion_site	710611	710611	.	-	.	ID=TT01-910_TT01-.seq;Note=frequency of 1
NC_006055.1	.	insertion_site	541320	541320	.	-	.	ID=TT01-911_TT01-.seq;Note=frequency of 1
NC_006055.1	.	insertion_site	40275	40275	.	-	.	ID=TT01-912_TT01-.seq;Note=frequency of 1
NC_006055.1	.	insertion_site	262335	262335	.	+	.	ID=TT01-913_TT01-.seq;Note=frequency of 1
NC_006055.1	.	insertion_site	492724	492724	.	-	.	ID=TT01-914_TT01-.seq;Note=frequency of 1
NC_006055.1	.	insertion_site	521381	521381	.	+	.	ID=TT01-915_TT01-.seq;Note=frequency of 1
NC_006055.1	.	insertion_site	410239	410239	.	+	.	ID=TT01-916_TT01-.seq;Note=frequency of 1
NC_006055.1	.	insertion_site	512039	512039	.	+	.	ID=TT01-917_TT01-.seq;Note=frequency of 1
NC_006055.1	.	insertion_site	463545	463545	.	-	.	ID=TT01-922_TT01-.seq;Note=frequency of 1
NC_006055.1	.	insertion_site	764324	764324	.	+	.	ID=TT01-923_TT01-.seq;Note=frequency of 1
NC_006055.1	.	insertion_site	542262	542262	.	+	.	ID=TT01-924_TT01-.seq;Note=frequency of 1
NC_006055.1	.	insertion_site	763909	763909	.	-	.	ID=TT01-926_TT01-.seq;Note=frequency of 1
NC_006055.1	.	insertion_site	599087	599087	.	-	.	ID=TT01-928_TT01-.seq;Note=frequency of 1
NC_006055.1	.	insertion_site	532173	532173	.	+	.	ID=TT01-931_TT01-.seq;Note=frequency of 1
NC_006055.1	.	insertion_site	45458	45458	.	-	.	ID=TT01-932_TT01-.seq;Note=frequency of 1
NC_006055.1	.	insertion_site	627914	627914	.	+	.	ID=TT01-933_TT01-.seq;Note=frequency of 1
NC_006055.1	.	insertion_site	165657	165657	.	-	.	ID=TT01-934_TT01-.seq;Note=frequency of 1
NC_006055.1	.	insertion_site	760722	760722	.	-	.	ID=TT01-939_TT01-.seq;Note=frequency of 1
NC_006055.1	.	insertion_site	349478	349478	.	+	.	ID=TT01-940_TT01-.seq;Note=frequency of 1
NC_006055.1	.	insertion_site	777934	777934	.	-	.	ID=TT01-941_TT01-.seq;Note=frequency of 1
NC_006055.1	.	insertion_site	738446	738446	.	+	.	ID=TT01-943_TT01-.seq;Note=frequency of 1
NC_006055.1	.	insertion_site	597725	597725	.	+	.	ID=TT01-946_TT01-.seq;Note=frequency of 1
NC_006055.1	.	insertion_site	328747	328747	.	-	.	ID=TT01-947_TT01-.seq;Note=frequency of 1
NC_006055.1	.	insertion_site	547946	547946	.	-	.	ID=TT01-948_TT01-.seq;Note=frequency of 1
NC_006055.1	.	insertion_site	773173	773173	.	+	.	ID=TT01-951_TT01-.seq;Note=frequency of 1
NC_006055.1	.	insertion_site	747059	747059	.	+	.	ID=TT01-952_TT01-.seq;Note=frequency of 1
NC_006055.1	.	insertion_site	781464	781464	.	-	.	ID=TT01-953_TT01-.seq;Note=frequency of 1
NC_006055.1	.	insertion_site	472870	472870	.	+	.	ID=TT01-954_TT01-.seq;Note=frequency of 1
NC_006055.1	.	insertion_site	540823	540823	.	-	.	ID=TT01-955_TT01-.seq;Note=frequency of 1
NC_006055.1	.	insertion_site	496197	496197	.	+	.	ID=TT01-956_TT01-.seq;Note=frequency of 1
NC_006055.1	.	insertion_site	269631	269631	.	-	.	ID=TT01-958_TT01-.seq;Note=frequency of 1
NC_006055.1	.	insertion_site	94452	94452	.	-	.	ID=TT01-962_TT01-.seq;Note=frequency of 1
NC_006055.1	.	insertion_site	751665	751665	.	-	.	ID=TT01-963_TT01-.seq;Note=frequency of 1
NC_006055.1	.	insertion_site	173787	173787	.	-	.	ID=TT01-964_TT01-.seq;Note=frequency of 1
NC_006055.1	.	insertion_site	683530	683530	.	+	.	ID=TT01-966_TT01-.seq;Note=frequency of 1
NC_006055.1	.	insertion_site	764250	764250	.	-	.	ID=TT01-967_TT01-.seq;Note=frequency of 1
NC_006055.1	.	insertion_site	74253	74253	.	+	.	ID=TT01-968_TT01-.seq;Note=frequency of 1
NC_006055.1	.	insertion_site	777810	777810	.	+	.	ID=TT01-970_TT01-.seq;Note=frequency of 1
NC_006055.1	.	insertion_site	367388	367388	.	-	.	ID=TT01-971_TT01-.seq;Note=frequency of 1
NC_006055.1	.	insertion_site	512049	512049	.	+	.	ID=TT01-972_TT01-.seq;Note=frequency of 1
NC_006055.1	.	insertion_site	395236	395236	.	-	.	ID=TT01-975_TT01-.seq;Note=frequency of 1
NC_006055.1	.	insertion_site	282120	282120	.	+	.	ID=TT01-976_TT01-.seq;Note=frequency of 1
NC_006055.1	.	insertion_site	64377	64377	.	-	.	ID=TT01-977_TT01-.seq;Note=frequency of 1
NC_006055.1	.	insertion_site	211506	211506	.	+	.	ID=TT01-978_TT01-.seq;Note=frequency of 1
NC_006055.1	.	insertion_site	374340	374340	.	-	.	ID=TT01-979_TT01-.seq;Note=frequency of 1
NC_006055.1	.	insertion_site	297832	297832	.	+	.	ID=TT01-980_TT01-.seq;Note=frequency of 1
NC_006055.1	.	insertion_site	394977	394977	.	-	.	ID=TT01-982_TT01-.seq;Note=frequency of 1
NC_006055.1	.	insertion_site	491567	491567	.	-	.	ID=TT01-983_TT01-.seq;Note=frequency of 1
NC_006055.1	.	insertion_site	57454	57454	.	-	.	ID=TT01-984_TT01-.seq;Note=frequency of 1
NC_006055.1	.	insertion_site	666426	666426	.	+	.	ID=TT01-985_TT01-.seq;Note=frequency of 1
NC_006055.1	.	insertion_site	281846	281846	.	+	.	ID=TT01-986_TT01-.seq;Note=frequency of 1
NC_006055.1	.	insertion_site	479190	479190	.	+	.	ID=TT01-987_TT01-.seq;Note=frequency of 1
NC_006055.1	.	insertion_site	214951	214951	.	+	.	ID=TT01-988_TT01-.seq;Note=frequency of 1
NC_006055.1	.	insertion_site	47979	47979	.	-	.	ID=TT01-990_TT01-.seq;Note=frequency of 1
NC_006055.1	.	insertion_site	127333	127333	.	-	.	ID=TT01-991_TT01-.seq;Note=frequency of 1
NC_006055.1	.	insertion_site	22258	22258	.	+	.	ID=TT01-992_TT01-.seq;Note=frequency of 1
NC_006055.1	.	insertion_site	211358	211358	.	-	.	ID=TT01-993_TT01-.seq;Note=frequency of 1
NC_006055.1	.	insertion_site	258753	258753	.	+	.	ID=TT01-994_TT01-.seq;Note=frequency of 1
NC_006055.1	.	insertion_site	742420	742420	.	+	.	ID=TT01-996_TT01-.seq;Note=frequency of 1
NC_006055.1	.	insertion_site	777925	777925	.	+	.	ID=TT01-1003_TT01-.seq;Note=frequency of 1
NC_006055.1	.	insertion_site	498641	498641	.	-	.	ID=TT01-1004_TT01-.seq;Note=frequency of 1
NC_006055.1	.	insertion_site	287181	287181	.	-	.	ID=TT01-1005_TT01-.seq;Note=frequency of 1
NC_006055.1	.	insertion_site	46206	46206	.	-	.	ID=TT01-1006_TT01-.seq;Note=frequency of 1
NC_006055.1	.	insertion_site	455772	455772	.	+	.	ID=TT01-1007_TT01-.seq;Note=frequency of 1
NC_006055.1	.	insertion_site	602447	602447	.	-	.	ID=TT01-1009_TT01-.seq;Note=frequency of 1
NC_006055.1	.	insertion_site	81359	81359	.	+	.	ID=TT01-1010_TT01-.seq;Note=frequency of 1
NC_006055.1	.	insertion_site	229137	229137	.	+	.	ID=TT01-1011_TT01-.seq;Note=frequency of 1
NC_006055.1	.	insertion_site	760674	760674	.	+	.	ID=TT01-1012_TT01-.seq;Note=frequency of 1
NC_006055.1	.	insertion_site	238364	238364	.	+	.	ID=TT01-1013_TT01-.seq;Note=frequency of 1
NC_006055.1	.	insertion_site	522043	522043	.	-	.	ID=TT01-1014_TT01-.seq;Note=frequency of 1
NC_006055.1	.	insertion_site	30718	30718	.	-	.	ID=TT01-1015_TT01-.seq;Note=frequency of 1
NC_006055.1	.	insertion_site	177737	177737	.	-	.	ID=TT01-1016_TT01-.seq;Note=frequency of 1
NC_006055.1	.	insertion_site	196147	196147	.	-	.	ID=TT01-1018_TT01-.seq;Note=frequency of 2
NC_006055.1	.	insertion_site	465627	465627	.	+	.	ID=TT01-1018_TT01-.seq;Note=frequency of 2
NC_006055.1	.	insertion_site	143981	143981	.	-	.	ID=TT01-1019_TT01-.seq;Note=frequency of 1
NC_006055.1	.	insertion_site	588345	588345	.	-	.	ID=TT01-1020_TT01-.seq;Note=frequency of 1
NC_006055.1	.	insertion_site	435457	435457	.	+	.	ID=TT01-1021_TT01-.seq;Note=frequency of 1
NC_006055.1	.	insertion_site	741428	741428	.	+	.	ID=TT01-1022_TT01-.seq;Note=frequency of 1
NC_006055.1	.	insertion_site	196589	196589	.	-	.	ID=TT01-1023_TT01-.seq;Note=frequency of 2
NC_006055.1	.	insertion_site	465185	465185	.	+	.	ID=TT01-1023_TT01-.seq;Note=frequency of 2
NC_006055.1	.	insertion_site	477337	477337	.	+	.	ID=TT01-1024_TT01-.seq;Note=frequency of 1
NC_006055.1	.	insertion_site	555155	555155	.	-	.	ID=TT01-1027_TT01-.seq;Note=frequency of 1
NC_006055.1	.	insertion_site	220837	220837	.	+	.	ID=TT01-1028_TT01-.seq;Note=frequency of 1
NC_006055.1	.	insertion_site	145860	145860	.	-	.	ID=TT01-1029_TT01-.seq;Note=frequency of 1
NC_006055.1	.	insertion_site	655642	655642	.	-	.	ID=TT01-1030_TT01-.seq;Note=frequency of 1
NC_006055.1	.	insertion_site	369373	369373	.	+	.	ID=TT01-1031_TT01-.seq;Note=frequency of 1
NC_006055.1	.	insertion_site	495849	495849	.	-	.	ID=TT01-1036_TT01-.seq;Note=frequency of 1
NC_006055.1	.	insertion_site	726469	726469	.	-	.	ID=TT01-1038_TT01-.seq;Note=frequency of 1
NC_006055.1	.	insertion_site	785204	785204	.	+	.	ID=TT01-1039_TT01-.seq;Note=frequency of 1
NC_006055.1	.	insertion_site	216300	216300	.	-	.	ID=TT01-1040_TT01-.seq;Note=frequency of 1
NC_006055.1	.	insertion_site	790609	790609	.	-	.	ID=TT01-1043_TT01-.seq;Note=frequency of 1
NC_006055.1	.	insertion_site	246268	246268	.	+	.	ID=TT01-1044_TT01-.seq;Note=frequency of 1
NC_006055.1	.	insertion_site	668387	668387	.	+	.	ID=TT01-1045_TT01-.seq;Note=frequency of 1
NC_006055.1	.	insertion_site	45721	45721	.	-	.	ID=TT01-1046_TT01-.seq;Note=frequency of 1
NC_006055.1	.	insertion_site	166129	166129	.	+	.	ID=TT01-1047_TT01-.seq;Note=frequency of 1
NC_006055.1	.	insertion_site	508873	508873	.	+	.	ID=TT01-1048_TT01-.seq;Note=frequency of 1
NC_006055.1	.	insertion_site	545466	545466	.	-	.	ID=TT01-1050_TT01-.seq;Note=frequency of 1
NC_006055.1	.	insertion_site	270792	270792	.	+	.	ID=TT01-1051_TT01-.seq;Note=frequency of 1
NC_006055.1	.	insertion_site	462641	462641	.	+	.	ID=TT01-1052_TT01-.seq;Note=frequency of 1
NC_006055.1	.	insertion_site	67485	67485	.	-	.	ID=TT01-1053_TT01-.seq;Note=frequency of 1
NC_006055.1	.	insertion_site	760785	760785	.	-	.	ID=TT01-1054_TT01-.seq;Note=frequency of 1
NC_006055.1	.	insertion_site	626116	626116	.	+	.	ID=TT01-1055_TT01-.seq;Note=frequency of 1
NC_006055.1	.	insertion_site	722328	722328	.	+	.	ID=TT01-1056_TT01-.seq;Note=frequency of 1
NC_006055.1	.	insertion_site	86388	86388	.	-	.	ID=TT01-1057_TT01-.seq;Note=frequency of 1
NC_006055.1	.	insertion_site	178888	178888	.	+	.	ID=TT01-1058_TT01-.seq;Note=frequency of 1
NC_006055.1	.	insertion_site	260395	260395	.	-	.	ID=TT01-1059_TT01-.seq;Note=frequency of 1
NC_006055.1	.	insertion_site	202351	202351	.	+	.	ID=TT01-1060_TT01-.seq;Note=frequency of 1
NC_006055.1	.	insertion_site	177238	177238	.	+	.	ID=TT01-1061_TT01-.seq;Note=frequency of 1
NC_006055.1	.	insertion_site	532475	532475	.	+	.	ID=TT01-1062_TT01-.seq;Note=frequency of 1
NC_006055.1	.	insertion_site	33482	33482	.	-	.	ID=TT01-1063_TT01-.seq;Note=frequency of 1
NC_006055.1	.	insertion_site	75998	75998	.	+	.	ID=TT01-1064_TT01-.seq;Note=frequency of 1
NC_006055.1	.	insertion_site	281724	281724	.	-	.	ID=TT01-1066_TT01-.seq;Note=frequency of 1
NC_006055.1	.	insertion_site	102711	102711	.	+	.	ID=TT01-1067_TT01-.seq;Note=frequency of 1
NC_006055.1	.	insertion_site	216536	216536	.	+	.	ID=TT01-1068_TT01-.seq;Note=frequency of 1
NC_006055.1	.	insertion_site	101150	101150	.	+	.	ID=TT01-1069_TT01-.seq;Note=frequency of 1
NC_006055.1	.	insertion_site	130089	130089	.	+	.	ID=TT01-1070_TT01-.seq;Note=frequency of 1
NC_006055.1	.	insertion_site	493423	493423	.	-	.	ID=TT01-1071_TT01-.seq;Note=frequency of 1
NC_006055.1	.	insertion_site	610121	610121	.	-	.	ID=TT01-1072_TT01-.seq;Note=frequency of 1
NC_006055.1	.	insertion_site	607395	607395	.	-	.	ID=TT01-1074_TT01-.seq;Note=frequency of 1
NC_006055.1	.	insertion_site	238956	238956	.	-	.	ID=TT01-1075_TT01-.seq;Note=frequency of 1
NC_006055.1	.	insertion_site	641071	641071	.	+	.	ID=TT01-1076_TT01-.seq;Note=frequency of 1
NC_006055.1	.	insertion_site	510472	510472	.	-	.	ID=TT01-1077_TT01-.seq;Note=frequency of 1
NC_006055.1	.	insertion_site	74576	74576	.	-	.	ID=TT01-1078_TT01-.seq;Note=frequency of 1
NC_006055.1	.	insertion_site	608672	608672	.	+	.	ID=TT01-1079_TT01-.seq;Note=frequency of 1
NC_006055.1	.	insertion_site	66297	66297	.	-	.	ID=TT01-1080_TT01-.seq;Note=frequency of 1
NC_006055.1	.	insertion_site	59845	59845	.	+	.	ID=TT01-1082_TT01-.seq;Note=frequency of 1
NC_006055.1	.	insertion_site	726461	726461	.	-	.	ID=TT01-1083_TT01-.seq;Note=frequency of 1
NC_006055.1	.	insertion_site	322391	322391	.	-	.	ID=TT01-1084_TT01-.seq;Note=frequency of 1
NC_006055.1	.	insertion_site	668107	668107	.	-	.	ID=TT01-1085_TT01-.seq;Note=frequency of 1
NC_006055.1	.	insertion_site	30020	30020	.	+	.	ID=TT01-1086_TT01-.seq;Note=frequency of 1
NC_006055.1	.	insertion_site	191904	191904	.	-	.	ID=TT01-1087_TT01-.seq;Note=frequency of 1
NC_006055.1	.	insertion_site	296937	296937	.	-	.	ID=TT01-1088_TT01-.seq;Note=frequency of 1
NC_006055.1	.	insertion_site	388017	388017	.	+	.	ID=TT01-1090_TT01-.seq;Note=frequency of 1
NC_006055.1	.	insertion_site	373148	373148	.	-	.	ID=TT01-1091_TT01-.seq;Note=frequency of 1
NC_006055.1	.	insertion_site	543369	543369	.	-	.	ID=TT01-1092_TT01-.seq;Note=frequency of 1
NC_006055.1	.	insertion_site	65424	65424	.	+	.	ID=TT01-1093_TT01-.seq;Note=frequency of 1
NC_006055.1	.	insertion_site	373267	373267	.	+	.	ID=TT01-1094_TT01-.seq;Note=frequency of 1
NC_006055.1	.	insertion_site	387124	387124	.	-	.	ID=TT01-1095_TT01-.seq;Note=frequency of 1
NC_006055.1	.	insertion_site	534219	534219	.	-	.	ID=TT01-1096_TT01-.seq;Note=frequency of 1
NC_006055.1	.	insertion_site	470686	470686	.	-	.	ID=1101_TT01-.seq;Note=frequency of 1
NC_006055.1	.	insertion_site	80341	80341	.	-	.	ID=1102_TT01-.seq;Note=frequency of 1
NC_006055.1	.	insertion_site	706780	706780	.	-	.	ID=1103_TT01-.seq;Note=frequency of 1
NC_006055.1	.	insertion_site	30532	30532	.	+	.	ID=1104_TT01-.seq;Note=frequency of 1
NC_006055.1	.	insertion_site	482618	482618	.	-	.	ID=1105_TT01-.seq;Note=frequency of 1
NC_006055.1	.	insertion_site	56254	56254	.	+	.	ID=1107_TT01-.seq;Note=frequency of 1
NC_006055.1	.	insertion_site	521692	521692	.	-	.	ID=1108_TT01-.seq;Note=frequency of 1
NC_006055.1	.	insertion_site	573340	573340	.	-	.	ID=1109_TT01-.seq;Note=frequency of 1
NC_006055.1	.	insertion_site	373758	373758	.	+	.	ID=1110_TT01-.seq;Note=frequency of 1
NC_006055.1	.	insertion_site	733921	733921	.	-	.	ID=1111_TT01-.seq;Note=frequency of 1
NC_006055.1	.	insertion_site	444020	444020	.	+	.	ID=1112_TT01-.seq;Note=frequency of 1
NC_006055.1	.	insertion_site	311232	311232	.	+	.	ID=1113_TT01-.seq;Note=frequency of 1
NC_006055.1	.	insertion_site	87646	87646	.	-	.	ID=1114_TT01-.seq;Note=frequency of 1
NC_006055.1	.	insertion_site	421723	421723	.	+	.	ID=1115_TT01-.seq;Note=frequency of 1
NC_006055.1	.	insertion_site	33857	33857	.	-	.	ID=1116_TT01-.seq;Note=frequency of 1
NC_006055.1	.	insertion_site	408438	408438	.	+	.	ID=1117_TT01-.seq;Note=frequency of 1
NC_006055.1	.	insertion_site	352158	352158	.	-	.	ID=1118_TT01-.seq;Note=frequency of 1
NC_006055.1	.	insertion_site	186840	186840	.	-	.	ID=1119_TT01-.seq;Note=frequency of 1
NC_006055.1	.	insertion_site	270423	270423	.	-	.	ID=1120_TT01-.seq;Note=frequency of 1
NC_006055.1	.	insertion_site	639038	639038	.	+	.	ID=1121_TT01-.seq;Note=frequency of 1
NC_006055.1	.	insertion_site	97351	97351	.	-	.	ID=1122_TT01-.seq;Note=frequency of 1
NC_006055.1	.	insertion_site	726489	726489	.	+	.	ID=1123_TT01-.seq;Note=frequency of 1
NC_006055.1	.	insertion_site	178760	178760	.	-	.	ID=1124_TT01-.seq;Note=frequency of 1
NC_006055.1	.	insertion_site	133380	133380	.	-	.	ID=1125_TT01-.seq;Note=frequency of 1
NC_006055.1	.	insertion_site	270250	270250	.	-	.	ID=1126_TT01-.seq;Note=frequency of 1
NC_006055.1	.	insertion_site	369368	369368	.	+	.	ID=1127_TT01-.seq;Note=frequency of 1
NC_006055.1	.	insertion_site	404081	404081	.	+	.	ID=1128_TT01-.seq;Note=frequency of 1
NC_006055.1	.	insertion_site	497407	497407	.	+	.	ID=1129_TT01-.seq;Note=frequency of 1
NC_006055.1	.	insertion_site	773210	773210	.	-	.	ID=1130_TT01-.seq;Note=frequency of 1
NC_006055.1	.	insertion_site	375029	375029	.	-	.	ID=1131_TT01-.seq;Note=frequency of 1
NC_006055.1	.	insertion_site	471179	471179	.	+	.	ID=1132_TT01-.seq;Note=frequency of 1
NC_006055.1	.	insertion_site	13772	13772	.	-	.	ID=1133_TT01-.seq;Note=frequency of 1
NC_006055.1	.	insertion_site	194292	194292	.	-	.	ID=1134_TT01-.seq;Note=frequency of 2
NC_006055.1	.	insertion_site	467482	467482	.	+	.	ID=1134_TT01-.seq;Note=frequency of 2
NC_006055.1	.	insertion_site	145597	145597	.	+	.	ID=1136_TT01-.seq;Note=frequency of 1
NC_006055.1	.	insertion_site	771262	771262	.	+	.	ID=1137_TT01-.seq;Note=frequency of 1
NC_006055.1	.	insertion_site	469889	469889	.	+	.	ID=1138_TT01-.seq;Note=frequency of 1
NC_006055.1	.	insertion_site	173690	173690	.	+	.	ID=1139_TT01-.seq;Note=frequency of 1
NC_006055.1	.	insertion_site	52702	52702	.	-	.	ID=1140_TT01-.seq;Note=frequency of 1
NC_006055.1	.	insertion_site	408463	408463	.	-	.	ID=1141_TT01-.seq;Note=frequency of 1
NC_006055.1	.	insertion_site	319678	319678	.	+	.	ID=1142_TT01-.seq;Note=frequency of 1
NC_006055.1	.	insertion_site	370983	370983	.	-	.	ID=1143_TT01-.seq;Note=frequency of 1
NC_006055.1	.	insertion_site	73747	73747	.	-	.	ID=1144_TT01-.seq;Note=frequency of 1
NC_006055.1	.	insertion_site	16012	16012	.	-	.	ID=1145_TT01-.seq;Note=frequency of 1
NC_006055.1	.	insertion_site	767783	767783	.	-	.	ID=1146_TT01-.seq;Note=frequency of 1
NC_006055.1	.	insertion_site	221324	221324	.	-	.	ID=1147_TT01-.seq;Note=frequency of 1
NC_006055.1	.	insertion_site	30689	30689	.	+	.	ID=1148_TT01-.seq;Note=frequency of 1
NC_006055.1	.	insertion_site	707705	707705	.	+	.	ID=1149_TT01-.seq;Note=frequency of 1
NC_006055.1	.	insertion_site	518905	518905	.	+	.	ID=1150_TT01-.seq;Note=frequency of 7
NC_006055.1	.	insertion_site	520210	520210	.	+	.	ID=1150_TT01-.seq;Note=frequency of 7
NC_006055.1	.	insertion_site	519949	519949	.	+	.	ID=1150_TT01-.seq;Note=frequency of 7
NC_006055.1	.	insertion_site	519166	519166	.	+	.	ID=1150_TT01-.seq;Note=frequency of 7
NC_006055.1	.	insertion_site	519688	519688	.	+	.	ID=1150_TT01-.seq;Note=frequency of 7
NC_006055.1	.	insertion_site	519427	519427	.	+	.	ID=1150_TT01-.seq;Note=frequency of 7
NC_006055.1	.	insertion_site	518644	518644	.	+	.	ID=1150_TT01-.seq;Note=frequency of 7
NC_006055.1	.	insertion_site	536842	536842	.	-	.	ID=1151_TT01-.seq;Note=frequency of 1
NC_006055.1	.	insertion_site	750775	750775	.	+	.	ID=1152_TT01-.seq;Note=frequency of 1
NC_006055.1	.	insertion_site	230615	230615	.	+	.	ID=1153_TT01-.seq;Note=frequency of 1
NC_006055.1	.	insertion_site	398330	398330	.	+	.	ID=1154_TT01-.seq;Note=frequency of 1
NC_006055.1	.	insertion_site	269777	269777	.	-	.	ID=1155_TT01-.seq;Note=frequency of 1
NC_006055.1	.	insertion_site	526100	526100	.	-	.	ID=1156_TT01-.seq;Note=frequency of 1
NC_006055.1	.	insertion_site	213962	213962	.	-	.	ID=1157_TT01-.seq;Note=frequency of 1
NC_006055.1	.	insertion_site	771533	771533	.	+	.	ID=1158_TT01-.seq;Note=frequency of 1
NC_006055.1	.	insertion_site	322714	322714	.	+	.	ID=1159_TT01-.seq;Note=frequency of 1
NC_006055.1	.	insertion_site	478852	478852	.	+	.	ID=1160_TT01-.seq;Note=frequency of 1
NC_006055.1	.	insertion_site	94443	94443	.	+	.	ID=1161_TT01-.seq;Note=frequency of 1
NC_006055.1	.	insertion_site	53986	53986	.	+	.	ID=1162_TT01-.seq;Note=frequency of 1
NC_006055.1	.	insertion_site	63190	63190	.	+	.	ID=1163_TT01-.seq;Note=frequency of 1
NC_006055.1	.	insertion_site	499458	499458	.	-	.	ID=1165_TT01-.seq;Note=frequency of 1
NC_006055.1	.	insertion_site	568721	568721	.	+	.	ID=1166_TT01-.seq;Note=frequency of 1
NC_006055.1	.	insertion_site	752632	752632	.	-	.	ID=1167_TT01-.seq;Note=frequency of 1
NC_006055.1	.	insertion_site	535653	535653	.	-	.	ID=1168_TT01-.seq;Note=frequency of 1
NC_006055.1	.	insertion_site	399710	399710	.	-	.	ID=1169_TT01-.seq;Note=frequency of 1
NC_006055.1	.	insertion_site	280338	280338	.	+	.	ID=1170_TT01-.seq;Note=frequency of 1
NC_006055.1	.	insertion_site	444020	444020	.	+	.	ID=1171_TT01-.seq;Note=frequency of 1
NC_006055.1	.	insertion_site	514127	514127	.	-	.	ID=1172_TT01-.seq;Note=frequency of 1
NC_006055.1	.	insertion_site	739029	739029	.	+	.	ID=1173_TT01-.seq;Note=frequency of 1
NC_006055.1	.	insertion_site	86985	86985	.	+	.	ID=1174_TT01-.seq;Note=frequency of 1
NC_006055.1	.	insertion_site	541276	541276	.	-	.	ID=1175_TT01-.seq;Note=frequency of 1
NC_006055.1	.	insertion_site	94109	94109	.	-	.	ID=1176_TT01-.seq;Note=frequency of 1
NC_006055.1	.	insertion_site	496449	496449	.	-	.	ID=1177_TT01-.seq;Note=frequency of 1
NC_006055.1	.	insertion_site	47895	47895	.	-	.	ID=1178_TT01-.seq;Note=frequency of 1
NC_006055.1	.	insertion_site	65073	65073	.	-	.	ID=1180_TT01-.seq;Note=frequency of 1
NC_006055.1	.	insertion_site	349696	349696	.	+	.	ID=1181_TT01-.seq;Note=frequency of 1
NC_006055.1	.	insertion_site	11596	11596	.	+	.	ID=1182_TT01-.seq;Note=frequency of 1
NC_006055.1	.	insertion_site	405670	405670	.	-	.	ID=1183_TT01-.seq;Note=frequency of 1
NC_006055.1	.	insertion_site	568324	568324	.	+	.	ID=1184_TT01-.seq;Note=frequency of 1
NC_006055.1	.	insertion_site	214379	214379	.	-	.	ID=1185_TT01-.seq;Note=frequency of 1
NC_006055.1	.	insertion_site	451133	451133	.	+	.	ID=1187_TT01-.seq;Note=frequency of 1
NC_006055.1	.	insertion_site	533634	533634	.	+	.	ID=1188_TT01-.seq;Note=frequency of 1
NC_006055.1	.	insertion_site	518905	518905	.	+	.	ID=1189_TT01-.seq;Note=frequency of 9
NC_006055.1	.	insertion_site	519427	519427	.	+	.	ID=1189_TT01-.seq;Note=frequency of 9
NC_006055.1	.	insertion_site	519688	519688	.	+	.	ID=1189_TT01-.seq;Note=frequency of 9
NC_006055.1	.	insertion_site	520210	520210	.	+	.	ID=1189_TT01-.seq;Note=frequency of 9
NC_006055.1	.	insertion_site	520732	520732	.	+	.	ID=1189_TT01-.seq;Note=frequency of 9
NC_006055.1	.	insertion_site	518644	518644	.	+	.	ID=1189_TT01-.seq;Note=frequency of 9
NC_006055.1	.	insertion_site	519166	519166	.	+	.	ID=1189_TT01-.seq;Note=frequency of 9
NC_006055.1	.	insertion_site	519949	519949	.	+	.	ID=1189_TT01-.seq;Note=frequency of 9
NC_006055.1	.	insertion_site	520471	520471	.	+	.	ID=1189_TT01-.seq;Note=frequency of 9
NC_006055.1	.	insertion_site	499468	499468	.	-	.	ID=1190_TT01-.seq;Note=frequency of 1
NC_006055.1	.	insertion_site	143932	143932	.	-	.	ID=1191_TT01-.seq;Note=frequency of 1
NC_006055.1	.	insertion_site	83703	83703	.	-	.	ID=1192_TT01-.seq;Note=frequency of 1
NC_006055.1	.	insertion_site	617164	617164	.	+	.	ID=1193_TT01-.seq;Note=frequency of 1
NC_006055.1	.	insertion_site	193144	193144	.	-	.	ID=1194_TT01-.seq;Note=frequency of 2
NC_006055.1	.	insertion_site	468630	468630	.	+	.	ID=1194_TT01-.seq;Note=frequency of 2
NC_006055.1	.	insertion_site	392048	392048	.	-	.	ID=1195_TT01-.seq;Note=frequency of 1
NC_006055.1	.	insertion_site	530346	530346	.	+	.	ID=1196_TT01-.seq;Note=frequency of 1
NC_006055.1	.	insertion_site	314631	314631	.	+	.	ID=TT01-1201_TT01-.seq;Note=frequency of 1
NC_006055.1	.	insertion_site	496288	496288	.	+	.	ID=TT01-1202_TT01-.seq;Note=frequency of 1
NC_006055.1	.	insertion_site	525550	525550	.	-	.	ID=TT01-1203_TT01-.seq;Note=frequency of 1
NC_006055.1	.	insertion_site	721905	721905	.	-	.	ID=TT01-1204_TT01-.seq;Note=frequency of 1
NC_006055.1	.	insertion_site	725994	725994	.	+	.	ID=TT01-1205_TT01-.seq;Note=frequency of 1
NC_006055.1	.	insertion_site	749357	749357	.	+	.	ID=TT01-1206_TT01-.seq;Note=frequency of 1
NC_006055.1	.	insertion_site	725608	725608	.	+	.	ID=TT01-1207_TT01-.seq;Note=frequency of 1
NC_006055.1	.	insertion_site	387115	387115	.	+	.	ID=TT01-1208_TT01-.seq;Note=frequency of 1
NC_006055.1	.	insertion_site	63775	63775	.	-	.	ID=TT01-1209_TT01-.seq;Note=frequency of 1
NC_006055.1	.	insertion_site	76345	76345	.	-	.	ID=TT01-1211_TT01-.seq;Note=frequency of 1
NC_006055.1	.	insertion_site	239012	239012	.	+	.	ID=TT01-1212_TT01-.seq;Note=frequency of 1
NC_006055.1	.	insertion_site	721801	721801	.	-	.	ID=TT01-1213_TT01-.seq;Note=frequency of 1
NC_006055.1	.	insertion_site	20704	20704	.	-	.	ID=TT01-1214_TT01-.seq;Note=frequency of 1
NC_006055.1	.	insertion_site	736926	736926	.	+	.	ID=TT01-1215_TT01-.seq;Note=frequency of 1
NC_006055.1	.	insertion_site	47345	47345	.	-	.	ID=TT01-1216_TT01-.seq;Note=frequency of 1
NC_006055.1	.	insertion_site	193055	193055	.	-	.	ID=TT01-1217_TT01-.seq;Note=frequency of 2
NC_006055.1	.	insertion_site	468719	468719	.	+	.	ID=TT01-1217_TT01-.seq;Note=frequency of 2
NC_006055.1	.	insertion_site	385563	385563	.	-	.	ID=TT01-1218_TT01-.seq;Note=frequency of 1
NC_006055.1	.	insertion_site	597411	597411	.	-	.	ID=TT01-1222_TT01-.seq;Note=frequency of 1
NC_006055.1	.	insertion_site	195063	195063	.	-	.	ID=TT01-1223_TT01-.seq;Note=frequency of 2
NC_006055.1	.	insertion_site	466711	466711	.	+	.	ID=TT01-1223_TT01-.seq;Note=frequency of 2
NC_006055.1	.	insertion_site	541067	541067	.	-	.	ID=TT01-1224_TT01-.seq;Note=frequency of 1
NC_006055.1	.	insertion_site	406477	406477	.	-	.	ID=TT01-1225_TT01-.seq;Note=frequency of 1
NC_006055.1	.	insertion_site	303480	303480	.	-	.	ID=TT01-1229_TT01-.seq;Note=frequency of 1
NC_006055.1	.	insertion_site	771711	771711	.	+	.	ID=TT01-1230_TT01-.seq;Note=frequency of 1
NC_006055.1	.	insertion_site	66119	66119	.	-	.	ID=TT01-1231_TT01-.seq;Note=frequency of 1
NC_006055.1	.	insertion_site	350986	350986	.	+	.	ID=TT01-1232_TT01-.seq;Note=frequency of 1
NC_006055.1	.	insertion_site	84206	84206	.	-	.	ID=TT01-1233_TT01-.seq;Note=frequency of 1
NC_006055.1	.	insertion_site	710816	710816	.	+	.	ID=TT01-1234_TT01-.seq;Note=frequency of 1
NC_006055.1	.	insertion_site	410248	410248	.	-	.	ID=TT01-1237_TT01-.seq;Note=frequency of 1
NC_006055.1	.	insertion_site	244048	244048	.	-	.	ID=TT01-1238_TT01-.seq;Note=frequency of 1
NC_006055.1	.	insertion_site	541905	541905	.	-	.	ID=TT01-1239_TT01-.seq;Note=frequency of 1
NC_006055.1	.	insertion_site	133517	133517	.	+	.	ID=TT01-1240_TT01-.seq;Note=frequency of 1
NC_006055.1	.	insertion_site	56628	56628	.	-	.	ID=TT01-1241_TT01-.seq;Note=frequency of 1
NC_006055.1	.	insertion_site	381084	381084	.	-	.	ID=TT01-1245_TT01-.seq;Note=frequency of 1
NC_006055.1	.	insertion_site	534171	534171	.	-	.	ID=TT01-1247_TT01-.seq;Note=frequency of 1
NC_006055.1	.	insertion_site	724282	724282	.	+	.	ID=TT01-1248_TT01-.seq;Note=frequency of 1
NC_006055.1	.	insertion_site	545599	545599	.	-	.	ID=TT01-1250_TT01-.seq;Note=frequency of 1
NC_006055.1	.	insertion_site	3708	3708	.	+	.	ID=TT01-1251_TT01-.seq;Note=frequency of 1
NC_006055.1	.	insertion_site	759983	759983	.	+	.	ID=TT01-1252_TT01-.seq;Note=frequency of 1
NC_006055.1	.	insertion_site	96297	96297	.	+	.	ID=TT01-1253_TT01-.seq;Note=frequency of 1
NC_006055.1	.	insertion_site	532536	532536	.	-	.	ID=TT01-1254_TT01-.seq;Note=frequency of 1
NC_006055.1	.	insertion_site	626422	626422	.	+	.	ID=TT01-1255_TT01-.seq;Note=frequency of 1
NC_006055.1	.	insertion_site	244053	244053	.	-	.	ID=TT01-1256_TT01-.seq;Note=frequency of 1
NC_006055.1	.	insertion_site	4809	4809	.	+	.	ID=TT01-1257_TT01-.seq;Note=frequency of 1
NC_006055.1	.	insertion_site	381539	381539	.	+	.	ID=TT01-1260_TT01-.seq;Note=frequency of 1
NC_006055.1	.	insertion_site	11059	11059	.	+	.	ID=TT01-1261_TT01-.seq;Note=frequency of 1
NC_006055.1	.	insertion_site	777502	777502	.	+	.	ID=TT01-1262_TT01-.seq;Note=frequency of 1
NC_006055.1	.	insertion_site	626422	626422	.	+	.	ID=TT01-1263_TT01-.seq;Note=frequency of 1
NC_006055.1	.	insertion_site	238520	238520	.	-	.	ID=TT01-1264_TT01-.seq;Note=frequency of 1
NC_006055.1	.	insertion_site	475939	475939	.	+	.	ID=TT01-1268_TT01-.seq;Note=frequency of 1
NC_006055.1	.	insertion_site	464488	464488	.	+	.	ID=TT01-1269_TT01-.seq;Note=frequency of 1
NC_006055.1	.	insertion_site	66297	66297	.	-	.	ID=TT01-1270_TT01-.seq;Note=frequency of 1
NC_006055.1	.	insertion_site	506997	506997	.	-	.	ID=TT01-1271_TT01-.seq;Note=frequency of 1
NC_006055.1	.	insertion_site	542526	542526	.	-	.	ID=TT01-1273_TT01-.seq;Note=frequency of 1
NC_006055.1	.	insertion_site	438271	438271	.	+	.	ID=TT01-1274_TT01-.seq;Note=frequency of 1
NC_006055.1	.	insertion_site	130275	130275	.	-	.	ID=TT01-1276_TT01-.seq;Note=frequency of 1
NC_006055.1	.	insertion_site	767462	767462	.	+	.	ID=TT01-1277_TT01-.seq;Note=frequency of 1
NC_006055.1	.	insertion_site	677969	677969	.	+	.	ID=TT01-1278_TT01-.seq;Note=frequency of 1
NC_006055.1	.	insertion_site	558304	558304	.	-	.	ID=TT01-1279_TT01-.seq;Note=frequency of 1
NC_006055.1	.	insertion_site	738500	738500	.	+	.	ID=TT01-1280_TT01-.seq;Note=frequency of 1
NC_006055.1	.	insertion_site	216270	216270	.	+	.	ID=TT01-1281_TT01-.seq;Note=frequency of 1
NC_006055.1	.	insertion_site	594336	594336	.	-	.	ID=TT01-1282_TT01-.seq;Note=frequency of 1
NC_006055.1	.	insertion_site	209061	209061	.	-	.	ID=TT01-1283_TT01-.seq;Note=frequency of 1
NC_006055.1	.	insertion_site	517522	517522	.	+	.	ID=TT01-1284_TT01-.seq;Note=frequency of 1
NC_006055.1	.	insertion_site	534205	534205	.	+	.	ID=TT01-1285_TT01-.seq;Note=frequency of 1
NC_006055.1	.	insertion_site	195083	195083	.	-	.	ID=TT01-1286_TT01-.seq;Note=frequency of 2
NC_006055.1	.	insertion_site	466691	466691	.	+	.	ID=TT01-1286_TT01-.seq;Note=frequency of 2
NC_006055.1	.	insertion_site	588505	588505	.	+	.	ID=TT01-1287_TT01-.seq;Note=frequency of 1
NC_006055.1	.	insertion_site	351769	351769	.	+	.	ID=TT01-1288_TT01-.seq;Note=frequency of 1
NC_006055.1	.	insertion_site	381548	381548	.	-	.	ID=TT01-1289_TT01-.seq;Note=frequency of 1
NC_006055.1	.	insertion_site	211578	211578	.	+	.	ID=TT01-1290_TT01-.seq;Note=frequency of 1
NC_006055.1	.	insertion_site	62844	62844	.	-	.	ID=TT01-1291_TT01-.seq;Note=frequency of 1
NC_006055.1	.	insertion_site	178799	178799	.	-	.	ID=TT01-1292_TT01-.seq;Note=frequency of 1
NC_006055.1	.	insertion_site	3532	3532	.	+	.	ID=TT01-1294_TT01-.seq;Note=frequency of 1
NC_006055.1	.	insertion_site	396667	396667	.	+	.	ID=TT01-1295_TT01-.seq;Note=frequency of 1
NC_006055.1	.	insertion_site	166323	166323	.	-	.	ID=TT01-1296_TT01-.seq;Note=frequency of 1
NC_006055.1	.	insertion_site	500759	500759	.	-	.	ID=TT01-1301_TT01-.seq;Note=frequency of 1
NC_006055.1	.	insertion_site	513983	513983	.	-	.	ID=TT01-1302_TT01-.seq;Note=frequency of 1
NC_006055.1	.	insertion_site	293966	293966	.	+	.	ID=TT01-1303_TT01-.seq;Note=frequency of 1
NC_006055.1	.	insertion_site	378438	378438	.	-	.	ID=TT01-1304_TT01-.seq;Note=frequency of 1
NC_006055.1	.	insertion_site	301617	301617	.	+	.	ID=TT01-1305_TT01-.seq;Note=frequency of 1
NC_006055.1	.	insertion_site	20317	20317	.	+	.	ID=TT01-1306_TT01-.seq;Note=frequency of 1
NC_006055.1	.	insertion_site	21144	21144	.	+	.	ID=TT01-1307_TT01-.seq;Note=frequency of 1
NC_006055.1	.	insertion_site	55667	55667	.	+	.	ID=TT01-1308_TT01-.seq;Note=frequency of 1
NC_006055.1	.	insertion_site	752632	752632	.	-	.	ID=TT01-1309_TT01-.seq;Note=frequency of 1
NC_006055.1	.	insertion_site	405199	405199	.	-	.	ID=TT01-1310_TT01-.seq;Note=frequency of 1
NC_006055.1	.	insertion_site	221661	221661	.	-	.	ID=TT01-1311_TT01-.seq;Note=frequency of 1
NC_006055.1	.	insertion_site	244039	244039	.	+	.	ID=TT01-1312_TT01-.seq;Note=frequency of 1
NC_006055.1	.	insertion_site	144496	144496	.	-	.	ID=TT01-1313_TT01-.seq;Note=frequency of 1
NC_006055.1	.	insertion_site	4809	4809	.	+	.	ID=TT01-1314_TT01-.seq;Note=frequency of 1
NC_006055.1	.	insertion_site	21144	21144	.	+	.	ID=TT01-1315_TT01-.seq;Note=frequency of 1
NC_006055.1	.	insertion_site	775819	775819	.	+	.	ID=TT01-1316_TT01-.seq;Note=frequency of 1
NC_006055.1	.	insertion_site	74576	74576	.	-	.	ID=TT01-1317_TT01-.seq;Note=frequency of 1
NC_006055.1	.	insertion_site	86379	86379	.	+	.	ID=TT01-1318_TT01-.seq;Note=frequency of 1
NC_006055.1	.	insertion_site	553637	553637	.	+	.	ID=TT01-1319_TT01-.seq;Note=frequency of 1
NC_006055.1	.	insertion_site	249964	249964	.	-	.	ID=TT01-1322_TT01-.seq;Note=frequency of 1
NC_006055.1	.	insertion_site	383439	383439	.	-	.	ID=TT01-1323_TT01-.seq;Note=frequency of 1
NC_006055.1	.	insertion_site	31815	31815	.	-	.	ID=TT01-1324_TT01-.seq;Note=frequency of 1
NC_006055.1	.	insertion_site	112234	112234	.	-	.	ID=TT01-1325_TT01-.seq;Note=frequency of 1
NC_006055.1	.	insertion_site	60323	60323	.	+	.	ID=TT01-1326_TT01-.seq;Note=frequency of 1
NC_006055.1	.	insertion_site	190509	190509	.	+	.	ID=TT01-1327_TT01-.seq;Note=frequency of 1
NC_006055.1	.	insertion_site	18156	18156	.	-	.	ID=TT01-1328_TT01-.seq;Note=frequency of 1
NC_006055.1	.	insertion_site	399710	399710	.	-	.	ID=TT01-1329_TT01-.seq;Note=frequency of 1
NC_006055.1	.	insertion_site	588505	588505	.	+	.	ID=TT01-1330_TT01-.seq;Note=frequency of 1
NC_006055.1	.	insertion_site	735174	735174	.	+	.	ID=TT01-1331_TT01-.seq;Note=frequency of 1
NC_006055.1	.	insertion_site	474066	474066	.	+	.	ID=TT01-1332_TT01-.seq;Note=frequency of 1
NC_006055.1	.	insertion_site	291289	291289	.	+	.	ID=TT01-1333_TT01-.seq;Note=frequency of 1
NC_006055.1	.	insertion_site	378427	378427	.	+	.	ID=TT01-1334_TT01-.seq;Note=frequency of 1
NC_006055.1	.	insertion_site	190509	190509	.	+	.	ID=TT01-1335_TT01-.seq;Note=frequency of 1
NC_006055.1	.	insertion_site	194739	194739	.	-	.	ID=TT01-1336_TT01-.seq;Note=frequency of 2
NC_006055.1	.	insertion_site	467035	467035	.	+	.	ID=TT01-1336_TT01-.seq;Note=frequency of 2
NC_006055.1	.	insertion_site	429771	429771	.	-	.	ID=TT01-1337_TT01-.seq;Note=frequency of 1
NC_006055.1	.	insertion_site	90785	90785	.	-	.	ID=TT01-1338_TT01-.seq;Note=frequency of 1
NC_006055.1	.	insertion_site	383439	383439	.	-	.	ID=TT01-1339_TT01-.seq;Note=frequency of 1
NC_006055.1	.	insertion_site	738500	738500	.	+	.	ID=TT01-1340_TT01-.seq;Note=frequency of 1
NC_006055.1	.	insertion_site	514603	514603	.	-	.	ID=TT01-1341_TT01-.seq;Note=frequency of 1
NC_006055.1	.	insertion_site	73685	73685	.	+	.	ID=TT01-1342_TT01-.seq;Note=frequency of 1
NC_006055.1	.	insertion_site	483687	483687	.	+	.	ID=TT01-1343_TT01-.seq;Note=frequency of 1
NC_006055.1	.	insertion_site	736350	736350	.	+	.	ID=TT01-1344_TT01-.seq;Note=frequency of 1
NC_006055.1	.	insertion_site	127391	127391	.	+	.	ID=TT01-1345_TT01-.seq;Note=frequency of 1
NC_006055.1	.	insertion_site	30669	30669	.	-	.	ID=TT01-1346_TT01-.seq;Note=frequency of 1
NC_006055.1	.	insertion_site	360483	360483	.	-	.	ID=TT01-1347_TT01-.seq;Note=frequency of 1
NC_006055.1	.	insertion_site	243093	243093	.	+	.	ID=TT01-1348_TT01-.seq;Note=frequency of 1
NC_006055.1	.	insertion_site	141369	141369	.	-	.	ID=TT01-1349_TT01-.seq;Note=frequency of 1
NC_006055.1	.	insertion_site	392580	392580	.	+	.	ID=TT01-1350_TT01-.seq;Note=frequency of 1
NC_006055.1	.	insertion_site	750806	750806	.	+	.	ID=TT01-1351_TT01-.seq;Note=frequency of 1
NC_006055.1	.	insertion_site	499459	499459	.	+	.	ID=TT01-1352_TT01-.seq;Note=frequency of 1
NC_006055.1	.	insertion_site	338307	338307	.	-	.	ID=TT01-1353_TT01-.seq;Note=frequency of 1
NC_006055.1	.	insertion_site	144812	144812	.	-	.	ID=TT01-1354_TT01-.seq;Note=frequency of 1
NC_006055.1	.	insertion_site	324147	324147	.	-	.	ID=TT01-1355_TT01-.seq;Note=frequency of 1
NC_006055.1	.	insertion_site	678164	678164	.	-	.	ID=TT01-1356_TT01-.seq;Note=frequency of 1
NC_006055.1	.	insertion_site	298070	298070	.	+	.	ID=TT01-1357_TT01-.seq;Note=frequency of 1
NC_006055.1	.	insertion_site	505122	505122	.	+	.	ID=TT01-1358_TT01-.seq;Note=frequency of 1
NC_006055.1	.	insertion_site	749368	749368	.	-	.	ID=TT01-1359_TT01-.seq;Note=frequency of 1
NC_006055.1	.	insertion_site	383439	383439	.	-	.	ID=TT01-1360_TT01-.seq;Note=frequency of 1
NC_006055.1	.	insertion_site	745096	745096	.	-	.	ID=TT01-1361_TT01-.seq;Note=frequency of 1
NC_006055.1	.	insertion_site	527294	527294	.	+	.	ID=TT01-1362_TT01-.seq;Note=frequency of 1
NC_006055.1	.	insertion_site	403689	403689	.	-	.	ID=TT01-1364_TT01-.seq;Note=frequency of 2
NC_006055.1	.	insertion_site	403908	403908	.	-	.	ID=TT01-1364_TT01-.seq;Note=frequency of 2
NC_006055.1	.	insertion_site	631178	631178	.	+	.	ID=TT01-1365_TT01-.seq;Note=frequency of 1
NC_006055.1	.	insertion_site	738602	738602	.	+	.	ID=TT01-1366_TT01-.seq;Note=frequency of 1
NC_006055.1	.	insertion_site	326027	326027	.	-	.	ID=TT01-1367_TT01-.seq;Note=frequency of 1
NC_006055.1	.	insertion_site	175512	175512	.	+	.	ID=TT01-1370_TT01-.seq;Note=frequency of 1
NC_006055.1	.	insertion_site	777600	777600	.	-	.	ID=TT01-1371_TT01-.seq;Note=frequency of 1
NC_006055.1	.	insertion_site	284529	284529	.	-	.	ID=TT01-1372_TT01-.seq;Note=frequency of 1
NC_006055.1	.	insertion_site	31022	31022	.	-	.	ID=TT01-1373_TT01-.seq;Note=frequency of 1
NC_006055.1	.	insertion_site	289227	289227	.	-	.	ID=TT01-1374_TT01-.seq;Note=frequency of 1
NC_006055.1	.	insertion_site	583547	583547	.	+	.	ID=TT01-1375_TT01-.seq;Note=frequency of 1
NC_006055.1	.	insertion_site	668606	668606	.	-	.	ID=TT01-1376_TT01-.seq;Note=frequency of 1
NC_006055.1	.	insertion_site	547541	547541	.	+	.	ID=TT01-1377_TT01-.seq;Note=frequency of 1
NC_006055.1	.	insertion_site	21144	21144	.	+	.	ID=TT01-1378_TT01-.seq;Note=frequency of 1
NC_006055.1	.	insertion_site	378411	378411	.	-	.	ID=TT01-1379_TT01-.seq;Note=frequency of 1
NC_006055.1	.	insertion_site	483696	483696	.	-	.	ID=TT01-1380_TT01-.seq;Note=frequency of 1
NC_006055.1	.	insertion_site	430766	430766	.	+	.	ID=TT01-1381_TT01-.seq;Note=frequency of 1
NC_006055.1	.	insertion_site	311398	311398	.	-	.	ID=TT01-1382_TT01-.seq;Note=frequency of 1
NC_006055.1	.	insertion_site	46504	46504	.	-	.	ID=TT01-1383_TT01-.seq;Note=frequency of 1
NC_006055.1	.	insertion_site	216743	216743	.	-	.	ID=TT01-1384_TT01-.seq;Note=frequency of 1
NC_006055.1	.	insertion_site	778221	778221	.	-	.	ID=TT01-1385_TT01-.seq;Note=frequency of 1
NC_006055.1	.	insertion_site	21144	21144	.	+	.	ID=TT01-1386_TT01-.seq;Note=frequency of 1
NC_006055.1	.	insertion_site	711943	711943	.	-	.	ID=TT01-1387_TT01-.seq;Note=frequency of 1
NC_006055.1	.	insertion_site	213843	213843	.	-	.	ID=TT01-1388_TT01-.seq;Note=frequency of 1
NC_006055.1	.	insertion_site	233646	233646	.	-	.	ID=TT01-1389_TT01-.seq;Note=frequency of 1
NC_006055.1	.	insertion_site	64116	64116	.	+	.	ID=TT01-1390_TT01-.seq;Note=frequency of 1
NC_006055.1	.	insertion_site	237707	237707	.	+	.	ID=TT01-1391_TT01-.seq;Note=frequency of 1
NC_006055.1	.	insertion_site	562578	562578	.	+	.	ID=TT01-1392_TT01-.seq;Note=frequency of 1
NC_006055.1	.	insertion_site	608132	608132	.	+	.	ID=TT01-1393_TT01-.seq;Note=frequency of 1
NC_006055.1	.	insertion_site	21144	21144	.	+	.	ID=TT01-1394_TT01-.seq;Note=frequency of 1
NC_006055.1	.	insertion_site	668606	668606	.	-	.	ID=TT01-1395_TT01-.seq;Note=frequency of 1
NC_006055.1	.	insertion_site	77145	77145	.	+	.	ID=TT01-1396_TT01-.seq;Note=frequency of 1
NC_006055.1	.	insertion_site	408563	408563	.	+	.	ID=TT01-383_TT01-.seq;Note=frequency of 1
NC_006055.1	.	insertion_site	577679	577679	.	+	.	ID=TT01-384_TT01-.seq;Note=frequency of 1
NC_006055.1	.	insertion_site	666076	666076	.	-	.	ID=TT01-385_TT01-.seq;Note=frequency of 1
NC_006055.1	.	insertion_site	195362	195362	.	-	.	ID=TT01-386_TT01-.seq;Note=frequency of 2
NC_006055.1	.	insertion_site	466412	466412	.	+	.	ID=TT01-386_TT01-.seq;Note=frequency of 2
NC_006055.1	.	insertion_site	571907	571907	.	+	.	ID=TT01-391_TT01-.seq;Note=frequency of 1
NC_006055.1	.	insertion_site	453672	453672	.	+	.	ID=TT01-439_TT01-.seq;Note=frequency of 1
NC_006055.1	.	insertion_site	30435	30435	.	+	.	ID=TT01-445_TT01-.seq;Note=frequency of 1
NC_006055.1	.	insertion_site	772873	772873	.	-	.	ID=TT01-446_TT01-.seq;Note=frequency of 1
NC_006055.1	.	insertion_site	760785	760785	.	-	.	ID=TT01-447_TT01-.seq;Note=frequency of 1
NC_006055.1	.	insertion_site	572676	572676	.	+	.	ID=TT01-463_TT01-.seq;Note=frequency of 1
NC_006055.1	.	insertion_site	777511	777511	.	-	.	ID=TT01-464_TT01-.seq;Note=frequency of 1
NC_006055.1	.	insertion_site	533449	533449	.	-	.	ID=TT01-471_TT01-.seq;Note=frequency of 1
NC_006055.1	.	insertion_site	494469	494469	.	+	.	ID=TT01-501_TT01-.seq;Note=frequency of 1
NC_006055.1	.	insertion_site	194244	194244	.	-	.	ID=TT01-503_TT01-.seq;Note=frequency of 2
NC_006055.1	.	insertion_site	467530	467530	.	+	.	ID=TT01-503_TT01-.seq;Note=frequency of 2
NC_006055.1	.	insertion_site	195179	195179	.	-	.	ID=TT01-504_TT01-.seq;Note=frequency of 2
NC_006055.1	.	insertion_site	466595	466595	.	+	.	ID=TT01-504_TT01-.seq;Note=frequency of 2
NC_006055.1	.	insertion_site	216389	216389	.	-	.	ID=TT01-505_TT01-.seq;Note=frequency of 1
NC_006055.1	.	insertion_site	60837	60837	.	-	.	ID=TT01-506_TT01-.seq;Note=frequency of 1
NC_006055.1	.	insertion_site	294953	294953	.	+	.	ID=TT01-507_TT01-.seq;Note=frequency of 1
NC_006055.1	.	insertion_site	522278	522278	.	+	.	ID=TT01-509_TT01-.seq;Note=frequency of 1
NC_006055.1	.	insertion_site	405561	405561	.	-	.	ID=TT01-511_TT01-.seq;Note=frequency of 1
NC_006055.1	.	insertion_site	195179	195179	.	-	.	ID=TT01-512_TT01-.seq;Note=frequency of 2
NC_006055.1	.	insertion_site	466595	466595	.	+	.	ID=TT01-512_TT01-.seq;Note=frequency of 2
NC_006055.1	.	insertion_site	618443	618443	.	-	.	ID=TT01-513_TT01-.seq;Note=frequency of 1
NC_006055.1	.	insertion_site	634249	634249	.	+	.	ID=TT01-514_TT01-.seq;Note=frequency of 1
NC_006055.1	.	insertion_site	341934	341934	.	+	.	ID=TT01-516_TT01-.seq;Note=frequency of 1
NC_006055.1	.	insertion_site	51970	51970	.	+	.	ID=TT01-517_TT01-.seq;Note=frequency of 1
NC_006055.1	.	insertion_site	372508	372508	.	-	.	ID=TT01-518_TT01-.seq;Note=frequency of 1
NC_006055.1	.	insertion_site	472861	472861	.	+	.	ID=TT01-523_TT01-.seq;Note=frequency of 1
NC_006055.1	.	insertion_site	43858	43858	.	-	.	ID=TT01-524_TT01-.seq;Note=frequency of 1
NC_006055.1	.	insertion_site	70219	70219	.	-	.	ID=TT01-525_TT01-.seq;Note=frequency of 1
NC_006055.1	.	insertion_site	554461	554461	.	+	.	ID=TT01-530_TT01-.seq;Note=frequency of 1
NC_006055.1	.	insertion_site	39863	39863	.	+	.	ID=TT01-532_TT01-.seq;Note=frequency of 1
NC_006055.1	.	insertion_site	364598	364598	.	+	.	ID=TT01-533_TT01-.seq;Note=frequency of 1
NC_006055.1	.	insertion_site	405475	405475	.	-	.	ID=TT01-537_TT01-.seq;Note=frequency of 1
NC_006055.1	.	insertion_site	573795	573795	.	-	.	ID=TT01-539_TT01-.seq;Note=frequency of 1
NC_006055.1	.	insertion_site	592640	592640	.	-	.	ID=TT01-540_TT01-.seq;Note=frequency of 1
NC_006055.1	.	insertion_site	46281	46281	.	+	.	ID=TT01-541_TT01-.seq;Note=frequency of 1
NC_006055.1	.	insertion_site	145780	145780	.	-	.	ID=TT01-546_TT01-.seq;Note=frequency of 1
NC_006055.1	.	insertion_site	105022	105022	.	-	.	ID=TT01-547_TT01-.seq;Note=frequency of 1
NC_006055.1	.	insertion_site	779434	779434	.	-	.	ID=TT01-548_TT01-.seq;Note=frequency of 1
NC_006055.1	.	insertion_site	399262	399262	.	+	.	ID=TT01-550_TT01-.seq;Note=frequency of 1
NC_006055.1	.	insertion_site	748375	748375	.	+	.	ID=TT01-553_TT01-.seq;Note=frequency of 1
NC_006055.1	.	insertion_site	492905	492905	.	+	.	ID=TT01-554_TT01-.seq;Note=frequency of 1
NC_006055.1	.	insertion_site	177760	177760	.	+	.	ID=TT01-555_TT01-.seq;Note=frequency of 1
NC_006055.1	.	insertion_site	196589	196589	.	-	.	ID=TT01-556_TT01-.seq;Note=frequency of 2
NC_006055.1	.	insertion_site	465185	465185	.	+	.	ID=TT01-556_TT01-.seq;Note=frequency of 2
NC_006055.1	.	insertion_site	263504	263504	.	+	.	ID=TT01-557_TT01-.seq;Note=frequency of 1
NC_006055.1	.	insertion_site	492905	492905	.	+	.	ID=TT01-562_TT01-.seq;Note=frequency of 1
NC_006055.1	.	insertion_site	352781	352781	.	+	.	ID=TT01-563_TT01-.seq;Note=frequency of 1
NC_006055.1	.	insertion_site	709413	709413	.	-	.	ID=TT01-564_TT01-.seq;Note=frequency of 1
NC_006055.1	.	insertion_site	505991	505991	.	+	.	ID=TT01-566_TT01-.seq;Note=frequency of 1
NC_006055.1	.	insertion_site	619877	619877	.	+	.	ID=TT01-567_TT01-.seq;Note=frequency of 1
NC_006055.1	.	insertion_site	4818	4818	.	-	.	ID=TT01-572_TT01-.seq;Note=frequency of 1
NC_006055.1	.	insertion_site	146365	146365	.	-	.	ID=TT01-573_TT01-.seq;Note=frequency of 1
NC_006055.1	.	insertion_site	286651	286651	.	-	.	ID=TT01-574_TT01-.seq;Note=frequency of 1
NC_006055.1	.	insertion_site	30736	30736	.	-	.	ID=TT01-576_TT01-.seq;Note=frequency of 1
NC_006055.1	.	insertion_site	495495	495495	.	+	.	ID=TT01-581_TT01-.seq;Note=frequency of 1
NC_006055.1	.	insertion_site	705194	705194	.	+	.	ID=TT01-582_TT01-.seq;Note=frequency of 1
NC_006055.1	.	insertion_site	180055	180055	.	+	.	ID=TT01-589_TT01-.seq;Note=frequency of 1
NC_006055.1	.	insertion_site	199871	199871	.	-	.	ID=TT01-590_TT01-.seq;Note=frequency of 1
NC_006055.1	.	insertion_site	238006	238006	.	-	.	ID=TT01-591_TT01-.seq;Note=frequency of 1
NC_006055.1	.	insertion_site	257883	257883	.	+	.	ID=TT01-1402_TT01-.seq;Note=frequency of 1
NC_006055.1	.	insertion_site	131987	131987	.	+	.	ID=TT01-1403_TT01-.seq;Note=frequency of 1
NC_006055.1	.	insertion_site	195362	195362	.	-	.	ID=TT01-1404_TT01-.seq;Note=frequency of 2
NC_006055.1	.	insertion_site	466412	466412	.	+	.	ID=TT01-1404_TT01-.seq;Note=frequency of 2
NC_006055.1	.	insertion_site	378709	378709	.	-	.	ID=TT01-1405_TT01-.seq;Note=frequency of 1
NC_006055.1	.	insertion_site	248061	248061	.	-	.	ID=TT01-1406_TT01-.seq;Note=frequency of 1
NC_006055.1	.	insertion_site	190742	190742	.	-	.	ID=TT01-1407_TT01-.seq;Note=frequency of 1
NC_006055.1	.	insertion_site	195558	195558	.	-	.	ID=TT01-1408_TT01-.seq;Note=frequency of 2
NC_006055.1	.	insertion_site	466216	466216	.	+	.	ID=TT01-1408_TT01-.seq;Note=frequency of 2
NC_006055.1	.	insertion_site	74701	74701	.	+	.	ID=TT01-1409_TT01-.seq;Note=frequency of 1
NC_006055.1	.	insertion_site	599445	599445	.	+	.	ID=TT01-1410_TT01-.seq;Note=frequency of 1
NC_006055.1	.	insertion_site	461608	461608	.	+	.	ID=TT01-1411_TT01-.seq;Note=frequency of 1
NC_006055.1	.	insertion_site	195753	195753	.	-	.	ID=TT01-1413_TT01-.seq;Note=frequency of 2
NC_006055.1	.	insertion_site	466021	466021	.	+	.	ID=TT01-1413_TT01-.seq;Note=frequency of 2
NC_006055.1	.	insertion_site	192681	192681	.	-	.	ID=TT01-1414_TT01-.seq;Note=frequency of 2
NC_006055.1	.	insertion_site	469093	469093	.	+	.	ID=TT01-1414_TT01-.seq;Note=frequency of 2
NC_006055.1	.	insertion_site	262668	262668	.	-	.	ID=TT01-1415_TT01-.seq;Note=frequency of 1
NC_006055.1	.	insertion_site	29224	29224	.	+	.	ID=TT01-1417_TT01-.seq;Note=frequency of 1
NC_006055.1	.	insertion_site	172650	172650	.	-	.	ID=TT01-1418_TT01-.seq;Note=frequency of 1
NC_006055.1	.	insertion_site	261054	261054	.	+	.	ID=TT01-1419_TT01-.seq;Note=frequency of 1
NC_006055.1	.	insertion_site	694572	694572	.	+	.	ID=TT01-1420_TT01-.seq;Note=frequency of 1
NC_006055.1	.	insertion_site	602502	602502	.	-	.	ID=TT01-1421_TT01-.seq;Note=frequency of 1
NC_006055.1	.	insertion_site	84335	84335	.	+	.	ID=TT01-1422_TT01-.seq;Note=frequency of 1
NC_006055.1	.	insertion_site	569312	569312	.	-	.	ID=TT01-1423_TT01-.seq;Note=frequency of 1
NC_006055.1	.	insertion_site	387009	387009	.	+	.	ID=TT01-1424_TT01-.seq;Note=frequency of 1
NC_006055.1	.	insertion_site	602502	602502	.	-	.	ID=TT01-1425_TT01-.seq;Note=frequency of 1
NC_006055.1	.	insertion_site	232820	232820	.	-	.	ID=TT01-1426_TT01-.seq;Note=frequency of 1
NC_006055.1	.	insertion_site	547038	547038	.	+	.	ID=TT01-1427_TT01-.seq;Note=frequency of 1
NC_006055.1	.	insertion_site	292861	292861	.	+	.	ID=TT01-1428_TT01-.seq;Note=frequency of 1
NC_006055.1	.	insertion_site	568334	568334	.	+	.	ID=TT01-1429_TT01-.seq;Note=frequency of 1
NC_006055.1	.	insertion_site	34985	34985	.	-	.	ID=TT01-1430_TT01-.seq;Note=frequency of 1
NC_006055.1	.	insertion_site	600478	600478	.	-	.	ID=TT01-1431_TT01-.seq;Note=frequency of 1
NC_006055.1	.	insertion_site	219196	219196	.	+	.	ID=TT01-1432_TT01-.seq;Note=frequency of 1
NC_006055.1	.	insertion_site	260071	260071	.	-	.	ID=TT01-1433_TT01-.seq;Note=frequency of 1
NC_006055.1	.	insertion_site	238054	238054	.	-	.	ID=TT01-1434_TT01-.seq;Note=frequency of 1
NC_006055.1	.	insertion_site	518702	518702	.	+	.	ID=TT01-1435_TT01-.seq;Note=frequency of 7
NC_006055.1	.	insertion_site	519485	519485	.	+	.	ID=TT01-1435_TT01-.seq;Note=frequency of 7
NC_006055.1	.	insertion_site	519746	519746	.	+	.	ID=TT01-1435_TT01-.seq;Note=frequency of 7
NC_006055.1	.	insertion_site	520268	520268	.	+	.	ID=TT01-1435_TT01-.seq;Note=frequency of 7
NC_006055.1	.	insertion_site	519224	519224	.	+	.	ID=TT01-1435_TT01-.seq;Note=frequency of 7
NC_006055.1	.	insertion_site	520007	520007	.	+	.	ID=TT01-1435_TT01-.seq;Note=frequency of 7
NC_006055.1	.	insertion_site	518963	518963	.	+	.	ID=TT01-1435_TT01-.seq;Note=frequency of 7
NC_006055.1	.	insertion_site	75998	75998	.	+	.	ID=TT01-1436_TT01-.seq;Note=frequency of 1
NC_006055.1	.	insertion_site	694334	694334	.	+	.	ID=TT01-1437_TT01-.seq;Note=frequency of 1
NC_006055.1	.	insertion_site	196147	196147	.	-	.	ID=TT01-1439_TT01-.seq;Note=frequency of 2
NC_006055.1	.	insertion_site	465627	465627	.	+	.	ID=TT01-1439_TT01-.seq;Note=frequency of 2
NC_006055.1	.	insertion_site	707712	707712	.	-	.	ID=TT01-1442_TT01-.seq;Note=frequency of 1
NC_006055.1	.	insertion_site	288493	288493	.	+	.	ID=TT01-1443_TT01-.seq;Note=frequency of 1
NC_006055.1	.	insertion_site	733164	733164	.	-	.	ID=TT01-1444_TT01-.seq;Note=frequency of 1
NC_006055.1	.	insertion_site	495457	495457	.	+	.	ID=TT01-1445_TT01-.seq;Note=frequency of 1
NC_006055.1	.	insertion_site	712638	712638	.	-	.	ID=TT01-1446_TT01-.seq;Note=frequency of 1
NC_006055.1	.	insertion_site	451761	451761	.	-	.	ID=TT01-1449_TT01-.seq;Note=frequency of 1
NC_006055.1	.	insertion_site	625579	625579	.	-	.	ID=TT01-1450_TT01-.seq;Note=frequency of 1
NC_006055.1	.	insertion_site	558580	558580	.	-	.	ID=TT01-1451_TT01-.seq;Note=frequency of 1
NC_006055.1	.	insertion_site	84250	84250	.	-	.	ID=TT01-1452_TT01-.seq;Note=frequency of 1
NC_006055.1	.	insertion_site	196187	196187	.	-	.	ID=TT01-1455_TT01-.seq;Note=frequency of 2
NC_006055.1	.	insertion_site	465587	465587	.	+	.	ID=TT01-1455_TT01-.seq;Note=frequency of 2
NC_006055.1	.	insertion_site	45913	45913	.	+	.	ID=TT01-1457_TT01-.seq;Note=frequency of 1
NC_006055.1	.	insertion_site	144719	144719	.	+	.	ID=TT01-1458_TT01-.seq;Note=frequency of 1
NC_006055.1	.	insertion_site	407867	407867	.	+	.	ID=TT01-1459_TT01-.seq;Note=frequency of 1
NC_006055.1	.	insertion_site	502672	502672	.	+	.	ID=TT01-1461_TT01-.seq;Note=frequency of 1
NC_006055.1	.	insertion_site	738918	738918	.	-	.	ID=TT01-1462_TT01-.seq;Note=frequency of 1
NC_006055.1	.	insertion_site	34421	34421	.	-	.	ID=TT01-1463_TT01-.seq;Note=frequency of 1
NC_006055.1	.	insertion_site	670852	670852	.	+	.	ID=TT01-1465_TT01-.seq;Note=frequency of 1
NC_006055.1	.	insertion_site	744632	744632	.	-	.	ID=TT01-1466_TT01-.seq;Note=frequency of 1
NC_006055.1	.	insertion_site	608314	608314	.	-	.	ID=TT01-1467_TT01-.seq;Note=frequency of 1
NC_006055.1	.	insertion_site	195935	195935	.	-	.	ID=TT01-1468_TT01-.seq;Note=frequency of 2
NC_006055.1	.	insertion_site	465839	465839	.	+	.	ID=TT01-1468_TT01-.seq;Note=frequency of 2
NC_006055.1	.	insertion_site	287891	287891	.	-	.	ID=TT01-1469_TT01-.seq;Note=frequency of 1
NC_006055.1	.	insertion_site	629963	629963	.	+	.	ID=TT01-1470_TT01-.seq;Note=frequency of 1
NC_006055.1	.	insertion_site	603625	603625	.	-	.	ID=TT01-1471_TT01-.seq;Note=frequency of 1
NC_006055.1	.	insertion_site	246900	246900	.	-	.	ID=TT01-1473_TT01-.seq;Note=frequency of 1
NC_006055.1	.	insertion_site	685753	685753	.	-	.	ID=TT01-1474_TT01-.seq;Note=frequency of 1
NC_006055.1	.	insertion_site	133470	133470	.	-	.	ID=TT01-1475_TT01-.seq;Note=frequency of 1
NC_006055.1	.	insertion_site	265522	265522	.	+	.	ID=TT01-1476_TT01-.seq;Note=frequency of 1
NC_006055.1	.	insertion_site	754236	754236	.	-	.	ID=TT01-1477_TT01-.seq;Note=frequency of 1
NC_006055.1	.	insertion_site	37676	37676	.	+	.	ID=TT01-1478_TT01-.seq;Note=frequency of 1
NC_006055.1	.	insertion_site	636425	636425	.	+	.	ID=TT01-1479_TT01-.seq;Note=frequency of 1
NC_006055.1	.	insertion_site	79760	79760	.	+	.	ID=TT01-1481_TT01-.seq;Note=frequency of 1
NC_006055.1	.	insertion_site	81781	81781	.	-	.	ID=TT01-1482_TT01-.seq;Note=frequency of 1
NC_006055.1	.	insertion_site	192646	192646	.	-	.	ID=TT01-1483_TT01-.seq;Note=frequency of 2
NC_006055.1	.	insertion_site	469128	469128	.	+	.	ID=TT01-1483_TT01-.seq;Note=frequency of 2
NC_006055.1	.	insertion_site	196207	196207	.	-	.	ID=TT01-1484_TT01-.seq;Note=frequency of 2
NC_006055.1	.	insertion_site	465567	465567	.	+	.	ID=TT01-1484_TT01-.seq;Note=frequency of 2
NC_006055.1	.	insertion_site	19820	19820	.	+	.	ID=TT01-1485_TT01-.seq;Note=frequency of 1
NC_006055.1	.	insertion_site	602499	602499	.	+	.	ID=TT01-1486_TT01-.seq;Note=frequency of 1
NC_006055.1	.	insertion_site	781570	781570	.	-	.	ID=TT01-1487_TT01-.seq;Note=frequency of 1
NC_006055.1	.	insertion_site	132439	132439	.	+	.	ID=TT01-1489_TT01-.seq;Note=frequency of 1
NC_006055.1	.	insertion_site	454813	454813	.	-	.	ID=TT01-1490_TT01-.seq;Note=frequency of 1
NC_006055.1	.	insertion_site	635968	635968	.	+	.	ID=TT01-1491_TT01-.seq;Note=frequency of 1
NC_006055.1	.	insertion_site	432410	432410	.	-	.	ID=TT01-1492_TT01-.seq;Note=frequency of 1
NC_006055.1	.	insertion_site	192166	192166	.	-	.	ID=TT01-1493_TT01-.seq;Note=frequency of 1
NC_006055.1	.	insertion_site	321285	321285	.	-	.	ID=TT01-1494_TT01-.seq;Note=frequency of 1
NC_006055.1	.	insertion_site	338591	338591	.	+	.	ID=TT01-1495_TT01-.seq;Note=frequency of 1
NC_006055.1	.	insertion_site	186817	186817	.	-	.	ID=TT01-1501_TT01-.seq;Note=frequency of 1
NC_006055.1	.	insertion_site	343739	343739	.	+	.	ID=TT01-1502_TT01-.seq;Note=frequency of 1
NC_006055.1	.	insertion_site	231038	231038	.	-	.	ID=TT01-1503_TT01-.seq;Note=frequency of 1
NC_006055.1	.	insertion_site	30176	30176	.	-	.	ID=TT01-1504_TT01-.seq;Note=frequency of 1
NC_006055.1	.	insertion_site	80844	80844	.	-	.	ID=TT01-1505_TT01-.seq;Note=frequency of 1
NC_006055.1	.	insertion_site	528275	528275	.	+	.	ID=TT01-1506_TT01-.seq;Note=frequency of 1
NC_006055.1	.	insertion_site	752632	752632	.	-	.	ID=TT01-1507_TT01-.seq;Note=frequency of 1
NC_006055.1	.	insertion_site	406478	406478	.	-	.	ID=TT01-1508_TT01-.seq;Note=frequency of 1
NC_006055.1	.	insertion_site	240659	240659	.	-	.	ID=TT01-1512_TT01-.seq;Note=frequency of 1
NC_006055.1	.	insertion_site	521487	521487	.	-	.	ID=TT01-1513_TT01-.seq;Note=frequency of 1
NC_006055.1	.	insertion_site	217508	217508	.	+	.	ID=TT01-1514_TT01-.seq;Note=frequency of 1
NC_006055.1	.	insertion_site	632032	632032	.	+	.	ID=TT01-1515_TT01-.seq;Note=frequency of 1
NC_006055.1	.	insertion_site	173468	173468	.	-	.	ID=TT01-1523_TT01-.seq;Note=frequency of 1
NC_006055.1	.	insertion_site	452560	452560	.	+	.	ID=TT01-1524_TT01-.seq;Note=frequency of 1
NC_006055.1	.	insertion_site	193952	193952	.	-	.	ID=TT01-1601_TT01-.seq;Note=frequency of 2
NC_006055.1	.	insertion_site	467822	467822	.	+	.	ID=TT01-1601_TT01-.seq;Note=frequency of 2
NC_006055.1	.	insertion_site	235860	235860	.	+	.	ID=TT01-1602_TT01-.seq;Note=frequency of 1
NC_006055.1	.	insertion_site	521060	521060	.	-	.	ID=TT01-1603_TT01-.seq;Note=frequency of 7
NC_006055.1	.	insertion_site	520799	520799	.	-	.	ID=TT01-1603_TT01-.seq;Note=frequency of 7
NC_006055.1	.	insertion_site	520016	520016	.	-	.	ID=TT01-1603_TT01-.seq;Note=frequency of 7
NC_006055.1	.	insertion_site	520277	520277	.	-	.	ID=TT01-1603_TT01-.seq;Note=frequency of 7
NC_006055.1	.	insertion_site	520538	520538	.	-	.	ID=TT01-1603_TT01-.seq;Note=frequency of 7
NC_006055.1	.	insertion_site	519755	519755	.	-	.	ID=TT01-1603_TT01-.seq;Note=frequency of 7
NC_006055.1	.	insertion_site	519494	519494	.	-	.	ID=TT01-1603_TT01-.seq;Note=frequency of 7
NC_006055.1	.	insertion_site	287444	287444	.	+	.	ID=TT01-1604_TT01-.seq;Note=frequency of 1
NC_006055.1	.	insertion_site	602374	602374	.	-	.	ID=TT01-1605_TT01-.seq;Note=frequency of 1
NC_006055.1	.	insertion_site	599136	599136	.	-	.	ID=TT01-1606_TT01-.seq;Note=frequency of 1
NC_006055.1	.	insertion_site	758239	758239	.	+	.	ID=TT01-1607_TT01-.seq;Note=frequency of 1
NC_006055.1	.	insertion_site	196068	196068	.	-	.	ID=TT01-1608_TT01-.seq;Note=frequency of 2
NC_006055.1	.	insertion_site	465706	465706	.	+	.	ID=TT01-1608_TT01-.seq;Note=frequency of 2
NC_006055.1	.	insertion_site	780010	780010	.	+	.	ID=TT01-1609_TT01-.seq;Note=frequency of 1
NC_006055.1	.	insertion_site	287982	287982	.	-	.	ID=TT01-1610_TT01-.seq;Note=frequency of 1
NC_006055.1	.	insertion_site	600454	600454	.	-	.	ID=TT01-1611_TT01-.seq;Note=frequency of 1
NC_006055.1	.	insertion_site	606948	606948	.	+	.	ID=TT01-1612_TT01-.seq;Note=frequency of 1
NC_006055.1	.	insertion_site	224477	224477	.	-	.	ID=TT01-1613_TT01-.seq;Note=frequency of 1
NC_006055.1	.	insertion_site	773766	773766	.	+	.	ID=TT01-1614_TT01-.seq;Note=frequency of 1
NC_006055.1	.	insertion_site	465194	465194	.	-	.	ID=TT01-1615_TT01-.seq;Note=frequency of 1
NC_006055.1	.	insertion_site	278195	278195	.	-	.	ID=TT01-1617_TT01-.seq;Note=frequency of 1
NC_006055.1	.	insertion_site	79594	79594	.	-	.	ID=TT01-1618_TT01-.seq;Note=frequency of 1
NC_006055.1	.	insertion_site	733362	733362	.	+	.	ID=TT01-1619_TT01-.seq;Note=frequency of 1
NC_006055.1	.	insertion_site	156052	156052	.	-	.	ID=TT01-1620_TT01-.seq;Note=frequency of 1
NC_006055.1	.	insertion_site	726280	726280	.	+	.	ID=TT01-1621_TT01-.seq;Note=frequency of 1
NC_006055.1	.	insertion_site	631630	631630	.	+	.	ID=TT01-1622_TT01-.seq;Note=frequency of 1
NC_006055.1	.	insertion_site	52627	52627	.	-	.	ID=TT01-1623_TT01-.seq;Note=frequency of 1
NC_006055.1	.	insertion_site	520910	520910	.	+	.	ID=TT01-1624_TT01-.seq;Note=frequency of 1
NC_006055.1	.	insertion_site	194961	194961	.	-	.	ID=TT01-1625_TT01-.seq;Note=frequency of 2
NC_006055.1	.	insertion_site	466813	466813	.	+	.	ID=TT01-1625_TT01-.seq;Note=frequency of 2
NC_006055.1	.	insertion_site	360565	360565	.	+	.	ID=TT01-1626_TT01-.seq;Note=frequency of 1
NC_006055.1	.	insertion_site	385958	385958	.	+	.	ID=TT01-1627_TT01-.seq;Note=frequency of 1
NC_006055.1	.	insertion_site	54475	54475	.	-	.	ID=TT01-1628_TT01-.seq;Note=frequency of 1
NC_006055.1	.	insertion_site	37454	37454	.	+	.	ID=TT01-1629_TT01-.seq;Note=frequency of 1
NC_006055.1	.	insertion_site	599462	599462	.	+	.	ID=TT01-1630_TT01-.seq;Note=frequency of 1
NC_006055.1	.	insertion_site	52627	52627	.	-	.	ID=TT01-1631_TT01-.seq;Note=frequency of 1
NC_006055.1	.	insertion_site	51641	51641	.	-	.	ID=TT01-1632_TT01-.seq;Note=frequency of 1
NC_006055.1	.	insertion_site	633896	633896	.	+	.	ID=TT01-1633_TT01-.seq;Note=frequency of 1
NC_006055.1	.	insertion_site	324063	324063	.	+	.	ID=TT01-1634_TT01-.seq;Note=frequency of 1
NC_006055.1	.	insertion_site	603580	603580	.	-	.	ID=TT01-1635_TT01-.seq;Note=frequency of 1
NC_006055.1	.	insertion_site	744625	744625	.	+	.	ID=TT01-1636_TT01-.seq;Note=frequency of 1
NC_006055.1	.	insertion_site	79921	79921	.	+	.	ID=TT01-1637_TT01-.seq;Note=frequency of 1
NC_006055.1	.	insertion_site	36538	36538	.	-	.	ID=TT01-1638_TT01-.seq;Note=frequency of 1
NC_006055.1	.	insertion_site	519649	519649	.	+	.	ID=TT01-1639_TT01-.seq;Note=frequency of 8
NC_006055.1	.	insertion_site	519388	519388	.	+	.	ID=TT01-1639_TT01-.seq;Note=frequency of 8
NC_006055.1	.	insertion_site	519910	519910	.	+	.	ID=TT01-1639_TT01-.seq;Note=frequency of 8
NC_006055.1	.	insertion_site	520432	520432	.	+	.	ID=TT01-1639_TT01-.seq;Note=frequency of 8
NC_006055.1	.	insertion_site	518605	518605	.	+	.	ID=TT01-1639_TT01-.seq;Note=frequency of 8
NC_006055.1	.	insertion_site	519127	519127	.	+	.	ID=TT01-1639_TT01-.seq;Note=frequency of 8
NC_006055.1	.	insertion_site	520171	520171	.	+	.	ID=TT01-1639_TT01-.seq;Note=frequency of 8
NC_006055.1	.	insertion_site	518866	518866	.	+	.	ID=TT01-1639_TT01-.seq;Note=frequency of 8
NC_006055.1	.	insertion_site	35519	35519	.	-	.	ID=TT01-1640_TT01-.seq;Note=frequency of 1
NC_006055.1	.	insertion_site	549407	549407	.	-	.	ID=TT01-1641_TT01-.seq;Note=frequency of 1
NC_006055.1	.	insertion_site	603606	603606	.	-	.	ID=TT01-1642_TT01-.seq;Note=frequency of 1
NC_006055.1	.	insertion_site	767497	767497	.	-	.	ID=TT01-1643_TT01-.seq;Note=frequency of 1
NC_006055.1	.	insertion_site	603606	603606	.	-	.	ID=TT01-1644_TT01-.seq;Note=frequency of 1
NC_006055.1	.	insertion_site	126746	126746	.	+	.	ID=TT01-1645_TT01-.seq;Note=frequency of 1
NC_006055.1	.	insertion_site	510028	510028	.	-	.	ID=TT01-1646_TT01-.seq;Note=frequency of 1
NC_006055.1	.	insertion_site	155889	155889	.	-	.	ID=TT01-1647_TT01-.seq;Note=frequency of 1
NC_006055.1	.	insertion_site	29024	29024	.	-	.	ID=TT01-1648_TT01-.seq;Note=frequency of 1
NC_006055.1	.	insertion_site	599110	599110	.	-	.	ID=TT01-1649_TT01-.seq;Note=frequency of 1
NC_006055.1	.	insertion_site	155997	155997	.	-	.	ID=TT01-1650_TT01-.seq;Note=frequency of 1
NC_006055.1	.	insertion_site	601768	601768	.	-	.	ID=TT01-1651_TT01-.seq;Note=frequency of 1
NC_006055.1	.	insertion_site	301617	301617	.	+	.	ID=TT01-1652_TT01-.seq;Note=frequency of 1
NC_006055.1	.	insertion_site	360474	360474	.	+	.	ID=TT01-1653_TT01-.seq;Note=frequency of 1
NC_006055.1	.	insertion_site	94105	94105	.	-	.	ID=TT01-1654_TT01-.seq;Note=frequency of 1
NC_006055.1	.	insertion_site	75441	75441	.	-	.	ID=TT01-1655_TT01-.seq;Note=frequency of 1
NC_006055.1	.	insertion_site	298422	298422	.	+	.	ID=TT01-1656_TT01-.seq;Note=frequency of 1
NC_006055.1	.	insertion_site	81798	81798	.	+	.	ID=TT01-1657_TT01-.seq;Note=frequency of 1
NC_006055.1	.	insertion_site	33293	33293	.	+	.	ID=TT01-1658_TT01-.seq;Note=frequency of 1
NC_006055.1	.	insertion_site	293966	293966	.	+	.	ID=TT01-1659_TT01-.seq;Note=frequency of 1
NC_006055.1	.	insertion_site	631178	631178	.	+	.	ID=TT01-1660_TT01-.seq;Note=frequency of 1
NC_006055.1	.	insertion_site	193742	193742	.	+	.	ID=TT01-1661_TT01-.seq;Note=frequency of 2
NC_006055.1	.	insertion_site	468032	468032	.	-	.	ID=TT01-1661_TT01-.seq;Note=frequency of 2
NC_006055.1	.	insertion_site	599405	599405	.	+	.	ID=TT01-1662_TT01-.seq;Note=frequency of 1
NC_006055.1	.	insertion_site	773940	773940	.	-	.	ID=TT01-1663_TT01-.seq;Note=frequency of 1
NC_006055.1	.	insertion_site	67190	67190	.	+	.	ID=TT01-1665_TT01-.seq;Note=frequency of 1
NC_006055.1	.	insertion_site	373276	373276	.	-	.	ID=TT01-1666_TT01-.seq;Note=frequency of 1
NC_006055.1	.	insertion_site	776995	776995	.	-	.	ID=TT01-1667_TT01-.seq;Note=frequency of 1
NC_006055.1	.	insertion_site	233276	233276	.	-	.	ID=TT01-1668_TT01-.seq;Note=frequency of 1
NC_006055.1	.	insertion_site	594151	594151	.	-	.	ID=TT01-1669_TT01-.seq;Note=frequency of 1
NC_006055.1	.	insertion_site	39730	39730	.	-	.	ID=TT01-1670_TT01-.seq;Note=frequency of 1
NC_006055.1	.	insertion_site	193212	193212	.	-	.	ID=TT01-1671_TT01-.seq;Note=frequency of 2
NC_006055.1	.	insertion_site	468562	468562	.	+	.	ID=TT01-1671_TT01-.seq;Note=frequency of 2
NC_006055.1	.	insertion_site	763994	763994	.	+	.	ID=TT01-1672_TT01-.seq;Note=frequency of 1
NC_006055.1	.	insertion_site	525654	525654	.	+	.	ID=TT01-1673_TT01-.seq;Note=frequency of 1
NC_006055.1	.	insertion_site	408447	408447	.	-	.	ID=TT01-1674_TT01-.seq;Note=frequency of 1
NC_006055.1	.	insertion_site	770593	770593	.	+	.	ID=TT01-1675_TT01-.seq;Note=frequency of 1
NC_006055.1	.	insertion_site	239174	239174	.	-	.	ID=TT01-1676_TT01-.seq;Note=frequency of 1
NC_006055.1	.	insertion_site	377680	377680	.	-	.	ID=TT01-1677_TT01-.seq;Note=frequency of 1
NC_006055.1	.	insertion_site	540555	540555	.	-	.	ID=TT01-1678_TT01-.seq;Note=frequency of 1
NC_006055.1	.	insertion_site	754970	754970	.	+	.	ID=TT01-1679_TT01-.seq;Note=frequency of 1
NC_006055.1	.	insertion_site	372140	372140	.	-	.	ID=TT01-1680_TT01-.seq;Note=frequency of 1
NC_006055.1	.	insertion_site	223471	223471	.	+	.	ID=TT01-1681_TT01-.seq;Note=frequency of 1
NC_006055.1	.	insertion_site	20022	20022	.	-	.	ID=TT01-1682_TT01-.seq;Note=frequency of 1
NC_006055.1	.	insertion_site	704793	704793	.	+	.	ID=TT01-1683_TT01-.seq;Note=frequency of 1
NC_006055.1	.	insertion_site	244003	244003	.	-	.	ID=TT01-1685_TT01-.seq;Note=frequency of 1
NC_006055.1	.	insertion_site	566984	566984	.	+	.	ID=TT01-1686_TT01-.seq;Note=frequency of 1
NC_006055.1	.	insertion_site	611141	611141	.	-	.	ID=TT01-1687_TT01-.seq;Note=frequency of 1
NC_006055.1	.	insertion_site	22569	22569	.	+	.	ID=TT01-1688_TT01-.seq;Note=frequency of 1
NC_006055.1	.	insertion_site	495477	495477	.	+	.	ID=TT01-1690_TT01-.seq;Note=frequency of 1
NC_006055.1	.	insertion_site	752159	752159	.	+	.	ID=TT01-1691_TT01-.seq;Note=frequency of 1
NC_006055.1	.	insertion_site	506988	506988	.	+	.	ID=TT01-1692_TT01-.seq;Note=frequency of 1
NC_006055.1	.	insertion_site	179043	179043	.	-	.	ID=TT01-1693_TT01-.seq;Note=frequency of 1
NC_006055.1	.	insertion_site	216363	216363	.	+	.	ID=TT01-1694_TT01-.seq;Note=frequency of 1
NC_006055.1	.	insertion_site	611141	611141	.	-	.	ID=TT01-1696_TT01-.seq;Note=frequency of 1
NC_006055.1	.	insertion_site	785704	785704	.	+	.	ID=TT01-1701_TT01-.seq;Note=frequency of 1
NC_006055.1	.	insertion_site	235718	235718	.	-	.	ID=TT01-1702_TT01-.seq;Note=frequency of 1
NC_006055.1	.	insertion_site	246691	246691	.	-	.	ID=TT01-1703_TT01-.seq;Note=frequency of 1
NC_006055.1	.	insertion_site	496070	496070	.	-	.	ID=TT01-1704_TT01-.seq;Note=frequency of 1
NC_006055.1	.	insertion_site	711762	711762	.	-	.	ID=TT01-1705_TT01-.seq;Note=frequency of 1
NC_006055.1	.	insertion_site	713859	713859	.	-	.	ID=TT01-1706_TT01-.seq;Note=frequency of 1
NC_006055.1	.	insertion_site	65064	65064	.	+	.	ID=TT01-1707_TT01-.seq;Note=frequency of 1
NC_006055.1	.	insertion_site	608363	608363	.	+	.	ID=TT01-1708_TT01-.seq;Note=frequency of 1
NC_006055.1	.	insertion_site	242885	242885	.	-	.	ID=TT01-1709_TT01-.seq;Note=frequency of 1
NC_006055.1	.	insertion_site	75934	75934	.	-	.	ID=TT01-1710_TT01-.seq;Note=frequency of 1
NC_006055.1	.	insertion_site	746017	746017	.	-	.	ID=TT01-1711_TT01-.seq;Note=frequency of 1
NC_006055.1	.	insertion_site	47644	47644	.	+	.	ID=TT01-1712_TT01-.seq;Note=frequency of 1
NC_006055.1	.	insertion_site	650865	650865	.	-	.	ID=TT01-1713_TT01-.seq;Note=frequency of 1
NC_006055.1	.	insertion_site	707425	707425	.	+	.	ID=TT01-1714_TT01-.seq;Note=frequency of 1
NC_006055.1	.	insertion_site	89902	89902	.	-	.	ID=TT01-1715_TT01-.seq;Note=frequency of 1
NC_006055.1	.	insertion_site	88909	88909	.	+	.	ID=TT01-1716_TT01-.seq;Note=frequency of 1
NC_006055.1	.	insertion_site	95570	95570	.	-	.	ID=TT01-1717_TT01-.seq;Note=frequency of 1
NC_006055.1	.	insertion_site	709799	709799	.	-	.	ID=TT01-1718_TT01-.seq;Note=frequency of 1
NC_006055.1	.	insertion_site	775875	775875	.	-	.	ID=TT01-1719_TT01-.seq;Note=frequency of 1
NC_006055.1	.	insertion_site	583991	583991	.	-	.	ID=TT01-1720_TT01-.seq;Note=frequency of 1
NC_006055.1	.	insertion_site	428471	428471	.	+	.	ID=TT01-1721_TT01-.seq;Note=frequency of 1
NC_006055.1	.	insertion_site	102626	102626	.	-	.	ID=TT01-1722_TT01-.seq;Note=frequency of 1
NC_006055.1	.	insertion_site	549395	549395	.	+	.	ID=TT01-1723_TT01-.seq;Note=frequency of 1
NC_006055.1	.	insertion_site	657467	657467	.	+	.	ID=TT01-1724_TT01-.seq;Note=frequency of 1
NC_006055.1	.	insertion_site	179968	179968	.	-	.	ID=TT01-1725_TT01-.seq;Note=frequency of 1
NC_006055.1	.	insertion_site	282782	282782	.	+	.	ID=TT01-1726_TT01-.seq;Note=frequency of 1
NC_006055.1	.	insertion_site	607756	607756	.	-	.	ID=TT01-1727_TT01-.seq;Note=frequency of 1
NC_006055.1	.	insertion_site	670734	670734	.	-	.	ID=TT01-1728_TT01-.seq;Note=frequency of 1
NC_006055.1	.	insertion_site	165620	165620	.	-	.	ID=TT01-1729_TT01-.seq;Note=frequency of 1
NC_006055.1	.	insertion_site	521347	521347	.	+	.	ID=TT01-1731_TT01-.seq;Note=frequency of 1
NC_006055.1	.	insertion_site	238054	238054	.	-	.	ID=TT01-1732_TT01-.seq;Note=frequency of 1
NC_006055.1	.	insertion_site	342474	342474	.	-	.	ID=TT01-1733_TT01-.seq;Note=frequency of 1
NC_006055.1	.	insertion_site	239902	239902	.	+	.	ID=TT01-1734_TT01-.seq;Note=frequency of 1
NC_006055.1	.	insertion_site	173862	173862	.	+	.	ID=TT01-1735_TT01-.seq;Note=frequency of 1
NC_006055.1	.	insertion_site	140832	140832	.	+	.	ID=TT01-1736_TT01-.seq;Note=frequency of 1
NC_006055.1	.	insertion_site	194394	194394	.	-	.	ID=TT01-1737_TT01-.seq;Note=frequency of 2
NC_006055.1	.	insertion_site	467380	467380	.	+	.	ID=TT01-1737_TT01-.seq;Note=frequency of 2
NC_006055.1	.	insertion_site	33482	33482	.	-	.	ID=TT01-1738_TT01-.seq;Note=frequency of 1
NC_006055.1	.	insertion_site	322458	322458	.	-	.	ID=TT01-1739_TT01-.seq;Note=frequency of 1
NC_006055.1	.	insertion_site	392350	392350	.	-	.	ID=TT01-1740_TT01-.seq;Note=frequency of 1
NC_006055.1	.	insertion_site	73445	73445	.	+	.	ID=TT01-1741_TT01-.seq;Note=frequency of 1
NC_006055.1	.	insertion_site	757878	757878	.	+	.	ID=TT01-1742_TT01-.seq;Note=frequency of 1
NC_006055.1	.	insertion_site	300378	300378	.	+	.	ID=TT01-1743_TT01-.seq;Note=frequency of 1
NC_006055.1	.	insertion_site	214443	214443	.	+	.	ID=TT01-1744_TT01-.seq;Note=frequency of 1
NC_006055.1	.	insertion_site	216157	216157	.	-	.	ID=TT01-1745_TT01-.seq;Note=frequency of 1
NC_006055.1	.	insertion_site	504086	504086	.	+	.	ID=TT01-1746_TT01-.seq;Note=frequency of 1
NC_006055.1	.	insertion_site	555737	555737	.	-	.	ID=TT01-1747_TT01-.seq;Note=frequency of 1
NC_006055.1	.	insertion_site	235328	235328	.	-	.	ID=TT01-1748_TT01-.seq;Note=frequency of 1
NC_006055.1	.	insertion_site	260281	260281	.	-	.	ID=TT01-1749_TT01-.seq;Note=frequency of 1
NC_006055.1	.	insertion_site	66577	66577	.	-	.	ID=TT01-1750_TT01-.seq;Note=frequency of 1
NC_006055.1	.	insertion_site	515419	515419	.	+	.	ID=TT01-1751_TT01-.seq;Note=frequency of 1
NC_006055.1	.	insertion_site	498786	498786	.	-	.	ID=TT01-1753_TT01-.seq;Note=frequency of 1
NC_006055.1	.	insertion_site	513808	513808	.	-	.	ID=TT01-1754_TT01-.seq;Note=frequency of 1
NC_006055.1	.	insertion_site	246497	246497	.	-	.	ID=TT01-1755_TT01-.seq;Note=frequency of 1
NC_006055.1	.	insertion_site	239902	239902	.	+	.	ID=TT01-1756_TT01-.seq;Note=frequency of 1
NC_006055.1	.	insertion_site	586162	586162	.	-	.	ID=TT01-1757_TT01-.seq;Note=frequency of 1
NC_006055.1	.	insertion_site	510785	510785	.	+	.	ID=TT01-1758_TT01-.seq;Note=frequency of 1
NC_006055.1	.	insertion_site	495989	495989	.	-	.	ID=TT01-1760_TT01-.seq;Note=frequency of 1
NC_006055.1	.	insertion_site	506740	506740	.	-	.	ID=TT01-1761_TT01-.seq;Note=frequency of 1
NC_006055.1	.	insertion_site	91570	91570	.	-	.	ID=TT01-1762_TT01-.seq;Note=frequency of 1
NC_006055.1	.	insertion_site	127968	127968	.	+	.	ID=TT01-1763_TT01-.seq;Note=frequency of 1
NC_006055.1	.	insertion_site	195083	195083	.	-	.	ID=TT01-1764_TT01-.seq;Note=frequency of 2
NC_006055.1	.	insertion_site	466691	466691	.	+	.	ID=TT01-1764_TT01-.seq;Note=frequency of 2
NC_006055.1	.	insertion_site	383332	383332	.	+	.	ID=TT01-1765_TT01-.seq;Note=frequency of 1
NC_006055.1	.	insertion_site	80844	80844	.	-	.	ID=TT01-1766_TT01-.seq;Note=frequency of 1
NC_006055.1	.	insertion_site	627923	627923	.	-	.	ID=TT01-1767_TT01-.seq;Note=frequency of 1
NC_006055.1	.	insertion_site	234142	234142	.	-	.	ID=TT01-1768_TT01-.seq;Note=frequency of 1
NC_006055.1	.	insertion_site	89321	89321	.	+	.	ID=TT01-1769_TT01-.seq;Note=frequency of 1
NC_006055.1	.	insertion_site	536578	536578	.	-	.	ID=TT01-1770_TT01-.seq;Note=frequency of 1
NC_006055.1	.	insertion_site	738602	738602	.	+	.	ID=TT01-1771_TT01-.seq;Note=frequency of 1
NC_006055.1	.	insertion_site	94094	94094	.	+	.	ID=TT01-1772_TT01-.seq;Note=frequency of 1
NC_006055.1	.	insertion_site	73826	73826	.	-	.	ID=TT01-1773_TT01-.seq;Note=frequency of 1
NC_006055.1	.	insertion_site	767232	767232	.	+	.	ID=TT01-1774_TT01-.seq;Note=frequency of 1
NC_006055.1	.	insertion_site	721142	721142	.	-	.	ID=TT01-1775_TT01-.seq;Note=frequency of 1
NC_006055.1	.	insertion_site	499714	499714	.	+	.	ID=TT01-1776_TT01-.seq;Note=frequency of 1
NC_006055.1	.	insertion_site	521377	521377	.	-	.	ID=TT01-1777_TT01-.seq;Note=frequency of 1
NC_006055.1	.	insertion_site	747309	747309	.	-	.	ID=TT01-1778_TT01-.seq;Note=frequency of 1
NC_006055.1	.	insertion_site	550056	550056	.	+	.	ID=TT01-1779_TT01-.seq;Note=frequency of 1
NC_006055.1	.	insertion_site	294768	294768	.	-	.	ID=TT01-1780_TT01-.seq;Note=frequency of 1
NC_006055.1	.	insertion_site	403496	403496	.	-	.	ID=TT01-1781_TT01-.seq;Note=frequency of 1
NC_006055.1	.	insertion_site	545466	545466	.	-	.	ID=TT01-1782_TT01-.seq;Note=frequency of 1
NC_006055.1	.	insertion_site	13458	13458	.	+	.	ID=TT01-1783_TT01-.seq;Note=frequency of 1
NC_006055.1	.	insertion_site	394948	394948	.	-	.	ID=TT01-1784_TT01-.seq;Note=frequency of 1
NC_006055.1	.	insertion_site	324423	324423	.	-	.	ID=TT01-1785_TT01-.seq;Note=frequency of 1
NC_006055.1	.	insertion_site	201413	201413	.	-	.	ID=TT01-1786_TT01-.seq;Note=frequency of 1
NC_006055.1	.	insertion_site	477346	477346	.	-	.	ID=TT01-1787_TT01-.seq;Note=frequency of 1
NC_006055.1	.	insertion_site	128046	128046	.	+	.	ID=TT01-1788_TT01-.seq;Note=frequency of 1
NC_006055.1	.	insertion_site	239512	239512	.	-	.	ID=TT01-1790_TT01-.seq;Note=frequency of 1
NC_006055.1	.	insertion_site	375459	375459	.	-	.	ID=TT01-1791_TT01-.seq;Note=frequency of 1
NC_006055.1	.	insertion_site	705026	705026	.	-	.	ID=TT01-1792_TT01-.seq;Note=frequency of 1
NC_006055.1	.	insertion_site	593535	593535	.	-	.	ID=TT01-1793_TT01-.seq;Note=frequency of 1
NC_006055.1	.	insertion_site	758224	758224	.	-	.	ID=TT01-1794_TT01-.seq;Note=frequency of 1
NC_006055.1	.	insertion_site	751218	751218	.	-	.	ID=TT01-1795_TT01-.seq;Note=frequency of 1
NC_006055.1	.	insertion_site	141038	141038	.	-	.	ID=TT01-1796_TT01-.seq;Note=frequency of 1
NC_006055.1	.	insertion_site	758685	758685	.	-	.	ID=TT01-1809_TT01-.seq;Note=frequency of 1
NC_006055.1	.	insertion_site	451133	451133	.	+	.	ID=TT01-1872_TT01-.seq;Note=frequency of 1
NC_006055.1	.	insertion_site	670769	670769	.	-	.	ID=TT01-1888_TT01-.seq;Note=frequency of 1
NC_006055.1	.	insertion_site	738446	738446	.	+	.	ID=TT01-1893_TT01-.seq;Note=frequency of 1
NC_006055.1	.	insertion_site	269363	269363	.	+	.	ID=TT01-1896_TT01-.seq;Note=frequency of 1
NC_006055.1	.	insertion_site	395638	395638	.	-	.	ID=TT01-1901_TT01-.seq;Note=frequency of 1
NC_006055.1	.	insertion_site	509264	509264	.	-	.	ID=TT01-1902_TT01-.seq;Note=frequency of 1
NC_006055.1	.	insertion_site	282129	282129	.	-	.	ID=TT01-1903_TT01-.seq;Note=frequency of 1
NC_006055.1	.	insertion_site	131653	131653	.	-	.	ID=TT01-1904_TT01-.seq;Note=frequency of 1
NC_006055.1	.	insertion_site	131653	131653	.	-	.	ID=TT01-1905_TT01-.seq;Note=frequency of 1
NC_006055.1	.	insertion_site	775448	775448	.	-	.	ID=TT01-1906_TT01-.seq;Note=frequency of 1
NC_006055.1	.	insertion_site	559119	559119	.	-	.	ID=TT01-1907_TT01-.seq;Note=frequency of 1
NC_006055.1	.	insertion_site	503225	503225	.	-	.	ID=TT01-1909_TT01-.seq;Note=frequency of 1
NC_006055.1	.	insertion_site	559119	559119	.	-	.	ID=TT01-1910_TT01-.seq;Note=frequency of 1
NC_006055.1	.	insertion_site	503225	503225	.	-	.	ID=TT01-1911_TT01-.seq;Note=frequency of 1
NC_006055.1	.	insertion_site	559119	559119	.	-	.	ID=TT01-1912_TT01-.seq;Note=frequency of 1
NC_006055.1	.	insertion_site	559119	559119	.	-	.	ID=TT01-1913_TT01-.seq;Note=frequency of 1
NC_006055.1	.	insertion_site	559119	559119	.	-	.	ID=TT01-1914_TT01-.seq;Note=frequency of 1
NC_006055.1	.	insertion_site	3928	3928	.	-	.	ID=TT01-1915_TT01-.seq;Note=frequency of 1
NC_006055.1	.	insertion_site	378438	378438	.	-	.	ID=TT01-1916_TT01-.seq;Note=frequency of 1
NC_006055.1	.	insertion_site	705225	705225	.	-	.	ID=TT01-1917_TT01-.seq;Note=frequency of 1
NC_006055.1	.	insertion_site	131653	131653	.	-	.	ID=TT01-1918_TT01-.seq;Note=frequency of 1
NC_006055.1	.	insertion_site	399915	399915	.	+	.	ID=TT01-1919_TT01-.seq;Note=frequency of 1
NC_006055.1	.	insertion_site	241559	241559	.	+	.	ID=TT01-1920_TT01-.seq;Note=frequency of 1
NC_006055.1	.	insertion_site	567608	567608	.	+	.	ID=TT01-1921_TT01-.seq;Note=frequency of 1
NC_006055.1	.	insertion_site	281791	281791	.	+	.	ID=TT01-1922_TT01-.seq;Note=frequency of 1
NC_006055.1	.	insertion_site	281791	281791	.	+	.	ID=TT01-1923_TT01-.seq;Note=frequency of 1
NC_006055.1	.	insertion_site	102425	102425	.	+	.	ID=TT01-1924_TT01-.seq;Note=frequency of 1
NC_006055.1	.	insertion_site	30536	30536	.	-	.	ID=TT01-1925_TT01-.seq;Note=frequency of 1
NC_006055.1	.	insertion_site	464819	464819	.	-	.	ID=TT01-1926_TT01-.seq;Note=frequency of 1
NC_006055.1	.	insertion_site	722600	722600	.	+	.	ID=TT01-1927_TT01-.seq;Note=frequency of 1
NC_006055.1	.	insertion_site	47827	47827	.	-	.	ID=TT01-1928_TT01-.seq;Note=frequency of 1
NC_006055.1	.	insertion_site	379398	379398	.	-	.	ID=TT01-1929_TT01-.seq;Note=frequency of 1
NC_006055.1	.	insertion_site	96306	96306	.	-	.	ID=TT01-1930_TT01-.seq;Note=frequency of 1
NC_006055.1	.	insertion_site	733850	733850	.	-	.	ID=TT01-1931_TT01-.seq;Note=frequency of 1
NC_006055.1	.	insertion_site	750652	750652	.	-	.	ID=TT01-1932_TT01-.seq;Note=frequency of 1
NC_006055.1	.	insertion_site	233190	233190	.	+	.	ID=TT01-1933_TT01-.seq;Note=frequency of 1
NC_006055.1	.	insertion_site	671151	671151	.	-	.	ID=TT01-1934_TT01-.seq;Note=frequency of 1
NC_006055.1	.	insertion_site	244143	244143	.	+	.	ID=TT01-1935_TT01-.seq;Note=frequency of 1
NC_006055.1	.	insertion_site	539741	539741	.	-	.	ID=TT01-1936_TT01-.seq;Note=frequency of 1
NC_006055.1	.	insertion_site	790377	790377	.	-	.	ID=TT01-1938_TT01-.seq;Note=frequency of 1
NC_006055.1	.	insertion_site	194974	194974	.	-	.	ID=TT01-1939_TT01-.seq;Note=frequency of 2
NC_006055.1	.	insertion_site	466800	466800	.	+	.	ID=TT01-1939_TT01-.seq;Note=frequency of 2
NC_006055.1	.	insertion_site	194974	194974	.	-	.	ID=TT01-1940_TT01-.seq;Note=frequency of 2
NC_006055.1	.	insertion_site	466800	466800	.	+	.	ID=TT01-1940_TT01-.seq;Note=frequency of 2
NC_006055.1	.	insertion_site	338438	338438	.	-	.	ID=TT01-1941_TT01-.seq;Note=frequency of 1
NC_006055.1	.	insertion_site	247582	247582	.	-	.	ID=TT01-1942_TT01-.seq;Note=frequency of 1
NC_006055.1	.	insertion_site	196951	196951	.	+	.	ID=TT01-1943_TT01-.seq;Note=frequency of 1
NC_006055.1	.	insertion_site	47827	47827	.	-	.	ID=TT01-1944_TT01-.seq;Note=frequency of 1
NC_006055.1	.	insertion_site	781561	781561	.	+	.	ID=TT01-1945_TT01-.seq;Note=frequency of 1
NC_006055.1	.	insertion_site	74607	74607	.	-	.	ID=TT01-1946_TT01-.seq;Note=frequency of 1
NC_006055.1	.	insertion_site	727549	727549	.	+	.	ID=TT01-1947_TT01-.seq;Note=frequency of 1
NC_006055.1	.	insertion_site	179493	179493	.	+	.	ID=TT01-1948_TT01-.seq;Note=frequency of 1
NC_006055.1	.	insertion_site	140598	140598	.	-	.	ID=TT01-1949_TT01-.seq;Note=frequency of 1
NC_006055.1	.	insertion_site	726460	726460	.	+	.	ID=TT01-1951_TT01-.seq;Note=frequency of 1
NC_006055.1	.	insertion_site	509835	509835	.	-	.	ID=TT01-1952_TT01-.seq;Note=frequency of 1
NC_006055.1	.	insertion_site	505911	505911	.	+	.	ID=TT01-1953_TT01-.seq;Note=frequency of 1
NC_006055.1	.	insertion_site	196589	196589	.	-	.	ID=TT01-1954_TT01-.seq;Note=frequency of 2
NC_006055.1	.	insertion_site	465185	465185	.	+	.	ID=TT01-1954_TT01-.seq;Note=frequency of 2
NC_006055.1	.	insertion_site	145921	145921	.	-	.	ID=TT01-1955_TT01-.seq;Note=frequency of 1
NC_006055.1	.	insertion_site	628623	628623	.	-	.	ID=TT01-1956_TT01-.seq;Note=frequency of 1
NC_006055.1	.	insertion_site	772903	772903	.	-	.	ID=TT01-1957_TT01-.seq;Note=frequency of 1
NC_006055.1	.	insertion_site	499032	499032	.	+	.	ID=TT01-1958_TT01-.seq;Note=frequency of 1
NC_006055.1	.	insertion_site	751209	751209	.	+	.	ID=TT01-1959_TT01-.seq;Note=frequency of 1
NC_006055.1	.	insertion_site	262342	262342	.	-	.	ID=TT01-1962_TT01-.seq;Note=frequency of 1
NC_006055.1	.	insertion_site	53527	53527	.	+	.	ID=TT01-1963_TT01-.seq;Note=frequency of 1
NC_006055.1	.	insertion_site	474988	474988	.	+	.	ID=TT01-1965_TT01-.seq;Note=frequency of 1
NC_006055.1	.	insertion_site	495946	495946	.	-	.	ID=TT01-1966_TT01-.seq;Note=frequency of 1
NC_006055.1	.	insertion_site	93667	93667	.	+	.	ID=TT01-1967_TT01-.seq;Note=frequency of 1
NC_006055.1	.	insertion_site	500177	500177	.	-	.	ID=TT01-1968_TT01-.seq;Note=frequency of 1
NC_006055.1	.	insertion_site	494470	494470	.	+	.	ID=TT01-1971_TT01-.seq;Note=frequency of 1
NC_006055.1	.	insertion_site	43160	43160	.	+	.	ID=TT01-1972_TT01-.seq;Note=frequency of 1
NC_006055.1	.	insertion_site	76284	76284	.	-	.	ID=TT01-1973_TT01-.seq;Note=frequency of 1
NC_006055.1	.	insertion_site	143782	143782	.	+	.	ID=TT01-1974_TT01-.seq;Note=frequency of 1
NC_006055.1	.	insertion_site	244039	244039	.	+	.	ID=TT01-1977_TT01-.seq;Note=frequency of 1
NC_006055.1	.	insertion_site	745134	745134	.	+	.	ID=TT01-1978_TT01-.seq;Note=frequency of 1
NC_006055.1	.	insertion_site	541327	541327	.	-	.	ID=TT01-1979_TT01-.seq;Note=frequency of 1
NC_006055.1	.	insertion_site	785452	785452	.	+	.	ID=TT01-1980_TT01-.seq;Note=frequency of 1
NC_006055.1	.	insertion_site	211873	211873	.	-	.	ID=TT01-1981_TT01-.seq;Note=frequency of 1
NC_006055.1	.	insertion_site	503878	503878	.	+	.	ID=TT01-1982_TT01-.seq;Note=frequency of 1
NC_006055.1	.	insertion_site	141097	141097	.	+	.	ID=TT01-1983_TT01-.seq;Note=frequency of 1
NC_006055.1	.	insertion_site	91051	91051	.	+	.	ID=TT01-1985_TT01-.seq;Note=frequency of 1
NC_006055.1	.	insertion_site	406714	406714	.	+	.	ID=TT01-1986_TT01-.seq;Note=frequency of 1
NC_006055.1	.	insertion_site	543220	543220	.	+	.	ID=TT01-1987_TT01-.seq;Note=frequency of 1
NC_006055.1	.	insertion_site	447495	447495	.	+	.	ID=TT01-1988_TT01-.seq;Note=frequency of 1
NC_006055.1	.	insertion_site	54456	54456	.	-	.	ID=TT01-1989_TT01-.seq;Note=frequency of 1
NC_006055.1	.	insertion_site	767974	767974	.	-	.	ID=TT01-1990_TT01-.seq;Note=frequency of 1
NC_006055.1	.	insertion_site	100974	100974	.	+	.	ID=TT01-1991_TT01-.seq;Note=frequency of 1
NC_006055.1	.	insertion_site	765568	765568	.	-	.	ID=TT01-1992_TT01-.seq;Note=frequency of 1
NC_006055.1	.	insertion_site	503814	503814	.	+	.	ID=TT01-1993_TT01-.seq;Note=frequency of 1
NC_006055.1	.	insertion_site	240244	240244	.	+	.	ID=TT01-1994_TT01-.seq;Note=frequency of 1
NC_006055.1	.	insertion_site	369733	369733	.	-	.	ID=TT01-1995_TT01-.seq;Note=frequency of 1
NC_006055.1	.	insertion_site	68345	68345	.	-	.	ID=TT01-1996_TT01-.seq;Note=frequency of 1
NC_006055.1	.	insertion_site	629249	629249	.	+	.	ID=TT01-2001_TT01-.seq;Note=frequency of 1
NC_006055.1	.	insertion_site	280946	280946	.	-	.	ID=TT01-2002_TT01-.seq;Note=frequency of 1
NC_006055.1	.	insertion_site	683677	683677	.	+	.	ID=TT01-2003_TT01-.seq;Note=frequency of 1
NC_006055.1	.	insertion_site	44871	44871	.	+	.	ID=TT01-2004_TT01-.seq;Note=frequency of 1
NC_006055.1	.	insertion_site	510028	510028	.	-	.	ID=TT01-2005_TT01-.seq;Note=frequency of 1
NC_006055.1	.	insertion_site	714678	714678	.	+	.	ID=TT01-2006_TT01-.seq;Note=frequency of 1
NC_006055.1	.	insertion_site	192646	192646	.	-	.	ID=TT01-2007_TT01-.seq;Note=frequency of 2
NC_006055.1	.	insertion_site	469128	469128	.	+	.	ID=TT01-2007_TT01-.seq;Note=frequency of 2
NC_006055.1	.	insertion_site	522036	522036	.	+	.	ID=TT01-2008_TT01-.seq;Note=frequency of 1
NC_006055.1	.	insertion_site	496195	496195	.	-	.	ID=TT01-2009_TT01-.seq;Note=frequency of 1
NC_006055.1	.	insertion_site	692287	692287	.	-	.	ID=TT01-2010_TT01-.seq;Note=frequency of 1
NC_006055.1	.	insertion_site	572685	572685	.	-	.	ID=TT01-2011_TT01-.seq;Note=frequency of 1
NC_006055.1	.	insertion_site	437911	437911	.	-	.	ID=TT01-2013_TT01-.seq;Note=frequency of 1
NC_006055.1	.	insertion_site	444936	444936	.	-	.	ID=TT01-2014_TT01-.seq;Note=frequency of 1
NC_006055.1	.	insertion_site	320836	320836	.	-	.	ID=TT01-2015_TT01-.seq;Note=frequency of 1
NC_006055.1	.	insertion_site	727099	727099	.	+	.	ID=TT01-2016_TT01-.seq;Note=frequency of 1
NC_006055.1	.	insertion_site	772858	772858	.	-	.	ID=TT01-2017_TT01-.seq;Note=frequency of 1
NC_006055.1	.	insertion_site	47126	47126	.	+	.	ID=TT01-2018_TT01-.seq;Note=frequency of 1
NC_006055.1	.	insertion_site	19805	19805	.	+	.	ID=TT01-2019_TT01-.seq;Note=frequency of 1
NC_006055.1	.	insertion_site	11353	11353	.	+	.	ID=TT01-2020_TT01-.seq;Note=frequency of 1
NC_006055.1	.	insertion_site	555511	555511	.	+	.	ID=TT01-2021_TT01-.seq;Note=frequency of 1
NC_006055.1	.	insertion_site	73553	73553	.	+	.	ID=TT01-2022_TT01-.seq;Note=frequency of 1
NC_006055.1	.	insertion_site	639018	639018	.	+	.	ID=TT01-2023_TT01-.seq;Note=frequency of 1
NC_006055.1	.	insertion_site	540731	540731	.	-	.	ID=TT01-2025_TT01-.seq;Note=frequency of 1
NC_006055.1	.	insertion_site	40366	40366	.	-	.	ID=TT01-2026_TT01-.seq;Note=frequency of 1
NC_006055.1	.	insertion_site	677129	677129	.	-	.	ID=TT01-2027_TT01-.seq;Note=frequency of 1
NC_006055.1	.	insertion_site	191457	191457	.	-	.	ID=TT01-2028_TT01-.seq;Note=frequency of 1
NC_006055.1	.	insertion_site	709790	709790	.	+	.	ID=TT01-2029_TT01-.seq;Note=frequency of 1
NC_006055.1	.	insertion_site	196284	196284	.	-	.	ID=TT01-2030_TT01-.seq;Note=frequency of 2
NC_006055.1	.	insertion_site	465490	465490	.	+	.	ID=TT01-2030_TT01-.seq;Note=frequency of 2
NC_006055.1	.	insertion_site	583898	583898	.	+	.	ID=TT01-2031_TT01-.seq;Note=frequency of 1
NC_006055.1	.	insertion_site	244894	244894	.	-	.	ID=TT01-2032_TT01-.seq;Note=frequency of 1
NC_006055.1	.	insertion_site	74451	74451	.	+	.	ID=TT01-2033_TT01-.seq;Note=frequency of 1
NC_006055.1	.	insertion_site	191457	191457	.	-	.	ID=TT01-2034_TT01-.seq;Note=frequency of 1
NC_006055.1	.	insertion_site	11291	11291	.	+	.	ID=TT01-2035_TT01-.seq;Note=frequency of 1
NC_006055.1	.	insertion_site	572990	572990	.	+	.	ID=TT01-2036_TT01-.seq;Note=frequency of 1
NC_006055.1	.	insertion_site	374520	374520	.	+	.	ID=TT01-2037_TT01-.seq;Note=frequency of 1
NC_006055.1	.	insertion_site	21072	21072	.	+	.	ID=TT01-2038_TT01-.seq;Note=frequency of 1
NC_006055.1	.	insertion_site	767486	767486	.	+	.	ID=TT01-2039_TT01-.seq;Note=frequency of 1
NC_006055.1	.	insertion_site	589133	589133	.	+	.	ID=TT01-2040_TT01-.seq;Note=frequency of 1
NC_006055.1	.	insertion_site	498287	498287	.	-	.	ID=TT01-2041_TT01-.seq;Note=frequency of 1
NC_006055.1	.	insertion_site	770078	770078	.	+	.	ID=TT01-2042_TT01-.seq;Note=frequency of 1
NC_006055.1	.	insertion_site	760002	760002	.	-	.	ID=TT01-2043_TT01-.seq;Note=frequency of 1
NC_006055.1	.	insertion_site	584631	584631	.	+	.	ID=TT01-2044_TT01-.seq;Note=frequency of 1
NC_006055.1	.	insertion_site	335129	335129	.	-	.	ID=TT01-2045_TT01-.seq;Note=frequency of 1
NC_006055.1	.	insertion_site	723673	723673	.	+	.	ID=TT01-2047_TT01-.seq;Note=frequency of 1
NC_006055.1	.	insertion_site	421752	421752	.	+	.	ID=TT01-2048_TT01-.seq;Note=frequency of 1
NC_006055.1	.	insertion_site	238119	238119	.	-	.	ID=TT01-2049_TT01-.seq;Note=frequency of 1
NC_006055.1	.	insertion_site	521341	521341	.	-	.	ID=TT01-2050_TT01-.seq;Note=frequency of 1
NC_006055.1	.	insertion_site	594833	594833	.	+	.	ID=TT01-2051_TT01-.seq;Note=frequency of 1
NC_006055.1	.	insertion_site	555731	555731	.	-	.	ID=TT01-2052_TT01-.seq;Note=frequency of 1
NC_006055.1	.	insertion_site	198690	198690	.	-	.	ID=TT01-2053_TT01-.seq;Note=frequency of 1
NC_006055.1	.	insertion_site	765733	765733	.	-	.	ID=TT01-2054_TT01-.seq;Note=frequency of 1
NC_006055.1	.	insertion_site	21153	21153	.	-	.	ID=TT01-2055_TT01-.seq;Note=frequency of 1
NC_006055.1	.	insertion_site	772684	772684	.	+	.	ID=TT01-2056_TT01-.seq;Note=frequency of 1
NC_006055.1	.	insertion_site	707941	707941	.	-	.	ID=TT01-2057_TT01-.seq;Note=frequency of 1
NC_006055.1	.	insertion_site	707132	707132	.	-	.	ID=TT01-2058_TT01-.seq;Note=frequency of 1
NC_006055.1	.	insertion_site	462964	462964	.	-	.	ID=TT01-2059_TT01-.seq;Note=frequency of 1
NC_006055.1	.	insertion_site	751209	751209	.	+	.	ID=TT01-2060_TT01-.seq;Note=frequency of 1
NC_006055.1	.	insertion_site	452469	452469	.	-	.	ID=TT01-2061_TT01-.seq;Note=frequency of 1
NC_006055.1	.	insertion_site	778232	778232	.	-	.	ID=TT01-2062_TT01-.seq;Note=frequency of 1
NC_006055.1	.	insertion_site	282455	282455	.	+	.	ID=TT01-2063_TT01-.seq;Note=frequency of 1
NC_006055.1	.	insertion_site	76007	76007	.	-	.	ID=TT01-2064_TT01-.seq;Note=frequency of 1
NC_006055.1	.	insertion_site	664983	664983	.	-	.	ID=TT01-2065_TT01-.seq;Note=frequency of 1
NC_006055.1	.	insertion_site	229123	229123	.	+	.	ID=TT01-2066_TT01-.seq;Note=frequency of 1
NC_006055.1	.	insertion_site	128089	128089	.	-	.	ID=TT01-2067_TT01-.seq;Note=frequency of 1
NC_006055.1	.	insertion_site	128131	128131	.	-	.	ID=TT01-2068_TT01-.seq;Note=frequency of 1
NC_006055.1	.	insertion_site	747194	747194	.	-	.	ID=TT01-2069_TT01-.seq;Note=frequency of 1
NC_006055.1	.	insertion_site	383967	383967	.	-	.	ID=TT01-2070_TT01-.seq;Note=frequency of 1
NC_006055.1	.	insertion_site	763465	763465	.	+	.	ID=TT01-2071_TT01-.seq;Note=frequency of 1
NC_006055.1	.	insertion_site	89295	89295	.	-	.	ID=TT01-2072_TT01-.seq;Note=frequency of 1
NC_006055.1	.	insertion_site	406320	406320	.	-	.	ID=TT01-2073_TT01-.seq;Note=frequency of 1
NC_006055.1	.	insertion_site	237137	237137	.	-	.	ID=TT01-2074_TT01-.seq;Note=frequency of 1
NC_006055.1	.	insertion_site	760335	760335	.	-	.	ID=TT01-2075_TT01-.seq;Note=frequency of 1
NC_006055.1	.	insertion_site	490058	490058	.	+	.	ID=TT01-2076_TT01-.seq;Note=frequency of 1
NC_006055.1	.	insertion_site	722255	722255	.	+	.	ID=TT01-2077_TT01-.seq;Note=frequency of 1
NC_006055.1	.	insertion_site	723277	723277	.	-	.	ID=TT01-2078_TT01-.seq;Note=frequency of 1
NC_006055.1	.	insertion_site	724239	724239	.	+	.	ID=TT01-2079_TT01-.seq;Note=frequency of 1
NC_006055.1	.	insertion_site	293960	293960	.	-	.	ID=TT01-2080_TT01-.seq;Note=frequency of 1
NC_006055.1	.	insertion_site	477172	477172	.	-	.	ID=TT01-2081_TT01-.seq;Note=frequency of 1
NC_006055.1	.	insertion_site	392589	392589	.	-	.	ID=TT01-2082_TT01-.seq;Note=frequency of 1
NC_006055.1	.	insertion_site	265549	265549	.	-	.	ID=TT01-2083_TT01-.seq;Note=frequency of 1
NC_006055.1	.	insertion_site	540471	540471	.	-	.	ID=TT01-2084_TT01-.seq;Note=frequency of 1
NC_006055.1	.	insertion_site	272960	272960	.	+	.	ID=TT01-2085_TT01-.seq;Note=frequency of 1
NC_006055.1	.	insertion_site	47987	47987	.	-	.	ID=TT01-2086_TT01-.seq;Note=frequency of 1
NC_006055.1	.	insertion_site	684020	684020	.	+	.	ID=TT01-2087_TT01-.seq;Note=frequency of 1
NC_006055.1	.	insertion_site	394040	394040	.	+	.	ID=TT01-2088_TT01-.seq;Note=frequency of 1
NC_006055.1	.	insertion_site	781570	781570	.	-	.	ID=TT01-2090_TT01-.seq;Note=frequency of 1
NC_006055.1	.	insertion_site	642739	642739	.	-	.	ID=TT01-2091_TT01-.seq;Note=frequency of 1
NC_006055.1	.	insertion_site	367402	367402	.	-	.	ID=TT01-2092_TT01-.seq;Note=frequency of 1
NC_006055.1	.	insertion_site	70388	70388	.	+	.	ID=TT01-2094_TT01-.seq;Note=frequency of 1
NC_006055.1	.	insertion_site	422038	422038	.	-	.	ID=TT01-2095_TT01-.seq;Note=frequency of 1
NC_006055.1	.	insertion_site	251906	251906	.	-	.	ID=TT01-2096_TT01-.seq;Note=frequency of 1
NC_006055.1	.	insertion_site	96304	96304	.	-	.	ID=TT01-2101_TT01-.seq;Note=frequency of 1
NC_006055.1	.	insertion_site	114162	114162	.	-	.	ID=TT01-2102_TT01-.seq;Note=frequency of 1
NC_006055.1	.	insertion_site	282363	282363	.	-	.	ID=TT01-2103_TT01-.seq;Note=frequency of 1
NC_006055.1	.	insertion_site	545599	545599	.	-	.	ID=TT01-2104_TT01-.seq;Note=frequency of 1
NC_006055.1	.	insertion_site	78276	78276	.	+	.	ID=TT01-2105_TT01-.seq;Note=frequency of 1
NC_006055.1	.	insertion_site	495270	495270	.	-	.	ID=TT01-2106_TT01-.seq;Note=frequency of 1
NC_006055.1	.	insertion_site	80332	80332	.	+	.	ID=TT01-2107_TT01-.seq;Note=frequency of 1
NC_006055.1	.	insertion_site	52698	52698	.	+	.	ID=TT01-2108_TT01-.seq;Note=frequency of 1
NC_006055.1	.	insertion_site	158064	158064	.	-	.	ID=TT01-2109_TT01-.seq;Note=frequency of 1
NC_006055.1	.	insertion_site	406992	406992	.	+	.	ID=TT01-2110_TT01-.seq;Note=frequency of 1
NC_006055.1	.	insertion_site	389975	389975	.	+	.	ID=TT01-2111_TT01-.seq;Note=frequency of 1
NC_006055.1	.	insertion_site	747127	747127	.	+	.	ID=TT01-2112_TT01-.seq;Note=frequency of 1
NC_006055.1	.	insertion_site	392580	392580	.	+	.	ID=TT01-2113_TT01-.seq;Note=frequency of 1
NC_006055.1	.	insertion_site	776872	776872	.	-	.	ID=TT01-2114_TT01-.seq;Note=frequency of 1
NC_006055.1	.	insertion_site	216860	216860	.	+	.	ID=TT01-2115_TT01-.seq;Note=frequency of 1
NC_006055.1	.	insertion_site	216860	216860	.	+	.	ID=TT01-2116_TT01-.seq;Note=frequency of 1
NC_006055.1	.	insertion_site	216860	216860	.	+	.	ID=TT01-2117_TT01-.seq;Note=frequency of 1
NC_006055.1	.	insertion_site	216860	216860	.	+	.	ID=TT01-2118_TT01-.seq;Note=frequency of 1
NC_006055.1	.	insertion_site	722609	722609	.	-	.	ID=TT01-2119_TT01-.seq;Note=frequency of 1
NC_006055.1	.	insertion_site	406477	406477	.	-	.	ID=TT01-2120_TT01-.seq;Note=frequency of 1
NC_006055.1	.	insertion_site	390674	390674	.	+	.	ID=TT01-2121_TT01-.seq;Note=frequency of 1
NC_006055.1	.	insertion_site	703030	703030	.	+	.	ID=TT01-2122_TT01-.seq;Note=frequency of 1
NC_006055.1	.	insertion_site	670555	670555	.	-	.	ID=TT01-2123_TT01-.seq;Note=frequency of 1
NC_006055.1	.	insertion_site	707054	707054	.	+	.	ID=TT01-2124_TT01-.seq;Note=frequency of 1
NC_006055.1	.	insertion_site	31022	31022	.	-	.	ID=TT01-2125_TT01-.seq;Note=frequency of 1
NC_006055.1	.	insertion_site	16088	16088	.	-	.	ID=TT01-2126_TT01-.seq;Note=frequency of 1
NC_006055.1	.	insertion_site	126755	126755	.	-	.	ID=TT01-2127_TT01-.seq;Note=frequency of 1
NC_006055.1	.	insertion_site	39355	39355	.	-	.	ID=TT01-2128_TT01-.seq;Note=frequency of 1
NC_006055.1	.	insertion_site	752624	752624	.	+	.	ID=TT01-2129_TT01-.seq;Note=frequency of 1
NC_006055.1	.	insertion_site	553637	553637	.	+	.	ID=TT01-2130_TT01-.seq;Note=frequency of 1
NC_006055.1	.	insertion_site	515846	515846	.	-	.	ID=TT01-2131_TT01-.seq;Note=frequency of 1
NC_006055.1	.	insertion_site	397576	397576	.	-	.	ID=TT01-2132_TT01-.seq;Note=frequency of 1
NC_006055.1	.	insertion_site	779337	779337	.	+	.	ID=TT01-2133_TT01-.seq;Note=frequency of 1
NC_006055.1	.	insertion_site	554697	554697	.	-	.	ID=TT01-2134_TT01-.seq;Note=frequency of 1
NC_006055.1	.	insertion_site	53581	53581	.	-	.	ID=TT01-2135_TT01-.seq;Note=frequency of 1
NC_006055.1	.	insertion_site	197592	197592	.	-	.	ID=TT01-2136_TT01-.seq;Note=frequency of 1
NC_006055.1	.	insertion_site	405017	405017	.	+	.	ID=TT01-2137_TT01-.seq;Note=frequency of 1
NC_006055.1	.	insertion_site	772874	772874	.	-	.	ID=TT01-2138_TT01-.seq;Note=frequency of 1
NC_006055.1	.	insertion_site	758692	758692	.	-	.	ID=TT01-2139_TT01-.seq;Note=frequency of 1
NC_006055.1	.	insertion_site	609205	609205	.	-	.	ID=TT01-2142_TT01-.seq;Note=frequency of 1
NC_006055.1	.	insertion_site	56369	56369	.	+	.	ID=TT01-2143_TT01-.seq;Note=frequency of 1
NC_006055.1	.	insertion_site	174520	174520	.	-	.	ID=TT01-2145_TT01-.seq;Note=frequency of 1
NC_006055.1	.	insertion_site	664810	664810	.	+	.	ID=TT01-2146_TT01-.seq;Note=frequency of 1
NC_006055.1	.	insertion_site	757910	757910	.	-	.	ID=TT01-2147_TT01-.seq;Note=frequency of 1
NC_006055.1	.	insertion_site	666020	666020	.	+	.	ID=TT01-2148_TT01-.seq;Note=frequency of 1
NC_006055.1	.	insertion_site	67883	67883	.	-	.	ID=TT01-2149_TT01-.seq;Note=frequency of 1
NC_006055.1	.	insertion_site	180459	180459	.	+	.	ID=TT01-2150_TT01-.seq;Note=frequency of 1
NC_006055.1	.	insertion_site	126474	126474	.	-	.	ID=TT01-2151_TT01-.seq;Note=frequency of 1
NC_006055.1	.	insertion_site	216380	216380	.	+	.	ID=TT01-2152_TT01-.seq;Note=frequency of 1
NC_006055.1	.	insertion_site	586732	586732	.	-	.	ID=TT01-2153_TT01-.seq;Note=frequency of 1
NC_006055.1	.	insertion_site	32901	32901	.	-	.	ID=TT01-2154_TT01-.seq;Note=frequency of 1
NC_006055.1	.	insertion_site	311594	311594	.	+	.	ID=TT01-2155_TT01-.seq;Note=frequency of 1
NC_006055.1	.	insertion_site	311594	311594	.	+	.	ID=TT01-2156_TT01-.seq;Note=frequency of 1
NC_006055.1	.	insertion_site	76613	76613	.	-	.	ID=TT01-2157_TT01-.seq;Note=frequency of 1
NC_006055.1	.	insertion_site	610224	610224	.	-	.	ID=TT01-2158_TT01-.seq;Note=frequency of 1
NC_006055.1	.	insertion_site	144021	144021	.	-	.	ID=TT01-2159_TT01-.seq;Note=frequency of 1
NC_006055.1	.	insertion_site	558204	558204	.	+	.	ID=TT01-2160_TT01-.seq;Note=frequency of 1
NC_006055.1	.	insertion_site	558204	558204	.	+	.	ID=TT01-2161_TT01-.seq;Note=frequency of 1
NC_006055.1	.	insertion_site	558204	558204	.	+	.	ID=TT01-2162_TT01-.seq;Note=frequency of 1
NC_006055.1	.	insertion_site	558204	558204	.	+	.	ID=TT01-2163_TT01-.seq;Note=frequency of 1
NC_006055.1	.	insertion_site	705479	705479	.	+	.	ID=TT01-2164_TT01-.seq;Note=frequency of 1
NC_006055.1	.	insertion_site	772893	772893	.	+	.	ID=TT01-2165_TT01-.seq;Note=frequency of 1
NC_006055.1	.	insertion_site	74576	74576	.	-	.	ID=TT01-2166_TT01-.seq;Note=frequency of 1
NC_006055.1	.	insertion_site	74576	74576	.	-	.	ID=TT01-2168_TT01-.seq;Note=frequency of 1
NC_006055.1	.	insertion_site	74576	74576	.	-	.	ID=TT01-2169_TT01-.seq;Note=frequency of 1
NC_006055.1	.	insertion_site	74576	74576	.	-	.	ID=TT01-2170_TT01-.seq;Note=frequency of 1
NC_006055.1	.	insertion_site	74576	74576	.	-	.	ID=TT01-2171_TT01-.seq;Note=frequency of 1
NC_006055.1	.	insertion_site	773201	773201	.	+	.	ID=TT01-2172_TT01-.seq;Note=frequency of 1
NC_006055.1	.	insertion_site	773201	773201	.	+	.	ID=TT01-2173_TT01-.seq;Note=frequency of 1
NC_006055.1	.	insertion_site	773201	773201	.	+	.	ID=TT01-2174_TT01-.seq;Note=frequency of 1
NC_006055.1	.	insertion_site	773201	773201	.	+	.	ID=TT01-2175_TT01-.seq;Note=frequency of 1
NC_006055.1	.	insertion_site	773201	773201	.	+	.	ID=TT01-2176_TT01-.seq;Note=frequency of 1
NC_006055.1	.	insertion_site	773201	773201	.	+	.	ID=TT01-2177_TT01-.seq;Note=frequency of 1
NC_006055.1	.	insertion_site	773201	773201	.	+	.	ID=TT01-2178_TT01-.seq;Note=frequency of 1
NC_006055.1	.	insertion_site	74576	74576	.	-	.	ID=TT01-2179_TT01-.seq;Note=frequency of 1
NC_006055.1	.	insertion_site	74576	74576	.	-	.	ID=TT01-2180_TT01-.seq;Note=frequency of 1
NC_006055.1	.	insertion_site	74576	74576	.	-	.	ID=TT01-2181_TT01-.seq;Note=frequency of 1
NC_006055.1	.	insertion_site	74576	74576	.	-	.	ID=TT01-2182_TT01-.seq;Note=frequency of 1
NC_006055.1	.	insertion_site	194835	194835	.	-	.	ID=TT01-2183_TT01-.seq;Note=frequency of 2
NC_006055.1	.	insertion_site	466939	466939	.	+	.	ID=TT01-2183_TT01-.seq;Note=frequency of 2
NC_006055.1	.	insertion_site	194835	194835	.	-	.	ID=TT01-2184_TT01-.seq;Note=frequency of 2
NC_006055.1	.	insertion_site	466939	466939	.	+	.	ID=TT01-2184_TT01-.seq;Note=frequency of 2
NC_006055.1	.	insertion_site	194835	194835	.	-	.	ID=TT01-2185_TT01-.seq;Note=frequency of 2
NC_006055.1	.	insertion_site	466939	466939	.	+	.	ID=TT01-2185_TT01-.seq;Note=frequency of 2
NC_006055.1	.	insertion_site	194835	194835	.	-	.	ID=TT01-2186_TT01-.seq;Note=frequency of 2
NC_006055.1	.	insertion_site	466939	466939	.	+	.	ID=TT01-2186_TT01-.seq;Note=frequency of 2
NC_006055.1	.	insertion_site	194835	194835	.	-	.	ID=TT01-2187_TT01-.seq;Note=frequency of 2
NC_006055.1	.	insertion_site	466939	466939	.	+	.	ID=TT01-2187_TT01-.seq;Note=frequency of 2
NC_006055.1	.	insertion_site	196628	196628	.	-	.	ID=TT01-2190_TT01-.seq;Note=frequency of 2
NC_006055.1	.	insertion_site	465146	465146	.	+	.	ID=TT01-2190_TT01-.seq;Note=frequency of 2
NC_006055.1	.	insertion_site	573210	573210	.	-	.	ID=TT01-2191_TT01-.seq;Note=frequency of 1
NC_006055.1	.	insertion_site	503771	503771	.	+	.	ID=TT01-2192_TT01-.seq;Note=frequency of 1
NC_006055.1	.	insertion_site	503771	503771	.	+	.	ID=TT01-2193_TT01-.seq;Note=frequency of 1
NC_006055.1	.	insertion_site	503771	503771	.	+	.	ID=TT01-2194_TT01-.seq;Note=frequency of 1
NC_006055.1	.	insertion_site	503771	503771	.	+	.	ID=TT01-2195_TT01-.seq;Note=frequency of 1
NC_006055.1	.	insertion_site	89892	89892	.	+	.	ID=TT01-2196_TT01-.seq;Note=frequency of 1
NC_006055.1	.	insertion_site	216721	216721	.	+	.	ID=TT01-2201_TT01-.seq;Note=frequency of 1
NC_006055.1	.	insertion_site	235877	235877	.	-	.	ID=TT01-2202_TT01-.seq;Note=frequency of 1
NC_006055.1	.	insertion_site	61280	61280	.	-	.	ID=TT01-2203_TT01-.seq;Note=frequency of 1
NC_006055.1	.	insertion_site	772902	772902	.	-	.	ID=TT01-2204_TT01-.seq;Note=frequency of 1
NC_006055.1	.	insertion_site	209218	209218	.	+	.	ID=TT01-2205_TT01-.seq;Note=frequency of 1
NC_006055.1	.	insertion_site	48292	48292	.	-	.	ID=TT01-2206_TT01-.seq;Note=frequency of 1
NC_006055.1	.	insertion_site	97336	97336	.	+	.	ID=TT01-2207_TT01-.seq;Note=frequency of 1
NC_006055.1	.	insertion_site	131808	131808	.	-	.	ID=TT01-2208_TT01-.seq;Note=frequency of 1
NC_006055.1	.	insertion_site	343269	343269	.	+	.	ID=TT01-2209_TT01-.seq;Note=frequency of 1
NC_006055.1	.	insertion_site	96295	96295	.	+	.	ID=TT01-2210_TT01-.seq;Note=frequency of 1
NC_006055.1	.	insertion_site	573312	573312	.	-	.	ID=TT01-2211_TT01-.seq;Note=frequency of 1
NC_006055.1	.	insertion_site	216148	216148	.	+	.	ID=TT01-2212_TT01-.seq;Note=frequency of 1
NC_006055.1	.	insertion_site	539732	539732	.	+	.	ID=TT01-2213_TT01-.seq;Note=frequency of 1
NC_006055.1	.	insertion_site	723241	723241	.	-	.	ID=TT01-2214_TT01-.seq;Note=frequency of 1
NC_006055.1	.	insertion_site	15427	15427	.	+	.	ID=TT01-2215_TT01-.seq;Note=frequency of 1
NC_006055.1	.	insertion_site	500773	500773	.	+	.	ID=TT01-2216_TT01-.seq;Note=frequency of 1
NC_006055.1	.	insertion_site	194177	194177	.	-	.	ID=TT01-2217_TT01-.seq;Note=frequency of 2
NC_006055.1	.	insertion_site	467597	467597	.	+	.	ID=TT01-2217_TT01-.seq;Note=frequency of 2
NC_006055.1	.	insertion_site	525897	525897	.	-	.	ID=TT01-2218_TT01-.seq;Note=frequency of 1
NC_006055.1	.	insertion_site	262268	262268	.	+	.	ID=TT01-2219_TT01-.seq;Note=frequency of 1
NC_006055.1	.	insertion_site	639669	639669	.	+	.	ID=TT01-2220_TT01-.seq;Note=frequency of 1
NC_006055.1	.	insertion_site	261302	261302	.	+	.	ID=TT01-2221_TT01-.seq;Note=frequency of 1
NC_006055.1	.	insertion_site	513932	513932	.	-	.	ID=TT01-2222_TT01-.seq;Note=frequency of 1
NC_006055.1	.	insertion_site	190475	190475	.	+	.	ID=TT01-2223_TT01-.seq;Note=frequency of 1
NC_006055.1	.	insertion_site	27635	27635	.	+	.	ID=TT01-2224_TT01-.seq;Note=frequency of 1
NC_006055.1	.	insertion_site	630894	630894	.	-	.	ID=TT01-2225_TT01-.seq;Note=frequency of 1
NC_006055.1	.	insertion_site	18147	18147	.	+	.	ID=TT01-2227_TT01-.seq;Note=frequency of 1
NC_006055.1	.	insertion_site	408438	408438	.	+	.	ID=TT01-2232_TT01-.seq;Note=frequency of 1
NC_006055.1	.	insertion_site	127977	127977	.	-	.	ID=TT01-2233_TT01-.seq;Note=frequency of 1
NC_006055.1	.	insertion_site	64420	64420	.	-	.	ID=TT01-2236_TT01-.seq;Note=frequency of 1
NC_006055.1	.	insertion_site	64420	64420	.	-	.	ID=TT01-2237_TT01-.seq;Note=frequency of 1
NC_006055.1	.	insertion_site	398832	398832	.	+	.	ID=TT01-2238_TT01-.seq;Note=frequency of 1
NC_006055.1	.	insertion_site	196589	196589	.	-	.	ID=TT01-2239_TT01-.seq;Note=frequency of 2
NC_006055.1	.	insertion_site	465185	465185	.	+	.	ID=TT01-2239_TT01-.seq;Note=frequency of 2
NC_006055.1	.	insertion_site	266000	266000	.	+	.	ID=TT01-2240_TT01-.seq;Note=frequency of 1
NC_006055.1	.	insertion_site	777079	777079	.	+	.	ID=TT01-2241_TT01-.seq;Note=frequency of 1
NC_006055.1	.	insertion_site	453099	453099	.	-	.	ID=TT01-2243_TT01-.seq;Note=frequency of 1
NC_006055.1	.	insertion_site	81882	81882	.	-	.	ID=TT01-2247_TT01-.seq;Note=frequency of 1
NC_006055.1	.	insertion_site	391647	391647	.	-	.	ID=TT01-2248_TT01-.seq;Note=frequency of 1
NC_006055.1	.	insertion_site	66748	66748	.	-	.	ID=TT01-2249_TT01-.seq;Note=frequency of 1
NC_006055.1	.	insertion_site	723232	723232	.	+	.	ID=TT01-2250_TT01-.seq;Note=frequency of 1
NC_006055.1	.	insertion_site	707693	707693	.	+	.	ID=TT01-2251_TT01-.seq;Note=frequency of 1
NC_006055.1	.	insertion_site	493423	493423	.	-	.	ID=TT01-2252_TT01-.seq;Note=frequency of 1
NC_006055.1	.	insertion_site	666339	666339	.	+	.	ID=TT01-2253_TT01-.seq;Note=frequency of 1
NC_006055.1	.	insertion_site	205457	205457	.	-	.	ID=TT01-2254_TT01-.seq;Note=frequency of 1
NC_006055.1	.	insertion_site	399637	399637	.	-	.	ID=TT01-2255_TT01-.seq;Note=frequency of 1
NC_006055.1	.	insertion_site	59740	59740	.	+	.	ID=TT01-2256_TT01-.seq;Note=frequency of 1
NC_006055.1	.	insertion_site	704492	704492	.	+	.	ID=TT01-2257_TT01-.seq;Note=frequency of 1
NC_006055.1	.	insertion_site	47987	47987	.	-	.	ID=TT01-2258_TT01-.seq;Note=frequency of 1
NC_006055.1	.	insertion_site	410248	410248	.	-	.	ID=TT01-2262_TT01-.seq;Note=frequency of 1
NC_006055.1	.	insertion_site	431377	431377	.	+	.	ID=TT01-2263_TT01-.seq;Note=frequency of 1
NC_006055.1	.	insertion_site	381548	381548	.	-	.	ID=TT01-2264_TT01-.seq;Note=frequency of 1
NC_006055.1	.	insertion_site	381548	381548	.	-	.	ID=TT01-2266_TT01-.seq;Note=frequency of 1
NC_006055.1	.	insertion_site	4646	4646	.	+	.	ID=TT01-2267_TT01-.seq;Note=frequency of 1
NC_006055.1	.	insertion_site	395638	395638	.	-	.	ID=TT01-2268_TT01-.seq;Note=frequency of 1
NC_006055.1	.	insertion_site	395638	395638	.	-	.	ID=TT01-2269_TT01-.seq;Note=frequency of 1
NC_006055.1	.	insertion_site	395638	395638	.	-	.	ID=TT01-2270_TT01-.seq;Note=frequency of 1
NC_006055.1	.	insertion_site	76140	76140	.	-	.	ID=TT01-2271_TT01-.seq;Note=frequency of 1
NC_006055.1	.	insertion_site	76140	76140	.	-	.	ID=TT01-2272_TT01-.seq;Note=frequency of 1
NC_006055.1	.	insertion_site	395638	395638	.	-	.	ID=TT01-2273_TT01-.seq;Note=frequency of 1
NC_006055.1	.	insertion_site	395638	395638	.	-	.	ID=TT01-2274_TT01-.seq;Note=frequency of 1
NC_006055.1	.	insertion_site	395638	395638	.	-	.	ID=TT01-2275_TT01-.seq;Note=frequency of 1
NC_006055.1	.	insertion_site	395638	395638	.	-	.	ID=TT01-2276_TT01-.seq;Note=frequency of 1
NC_006055.1	.	insertion_site	395638	395638	.	-	.	ID=TT01-2277_TT01-.seq;Note=frequency of 1
NC_006055.1	.	insertion_site	395638	395638	.	-	.	ID=TT01-2278_TT01-.seq;Note=frequency of 1
NC_006055.1	.	insertion_site	395638	395638	.	-	.	ID=TT01-2279_TT01-.seq;Note=frequency of 1
NC_006055.1	.	insertion_site	767209	767209	.	+	.	ID=TT01-2280_TT01-.seq;Note=frequency of 1
NC_006055.1	.	insertion_site	767209	767209	.	+	.	ID=TT01-2281_TT01-.seq;Note=frequency of 1
NC_006055.1	.	insertion_site	767209	767209	.	+	.	ID=TT01-2282_TT01-.seq;Note=frequency of 1
NC_006055.1	.	insertion_site	395638	395638	.	-	.	ID=TT01-2283_TT01-.seq;Note=frequency of 1
NC_006055.1	.	insertion_site	395638	395638	.	-	.	ID=TT01-2284_TT01-.seq;Note=frequency of 1
NC_006055.1	.	insertion_site	395638	395638	.	-	.	ID=TT01-2285_TT01-.seq;Note=frequency of 1
NC_006055.1	.	insertion_site	767209	767209	.	+	.	ID=TT01-2286_TT01-.seq;Note=frequency of 1
NC_006055.1	.	insertion_site	395638	395638	.	-	.	ID=TT01-2287_TT01-.seq;Note=frequency of 1
NC_006055.1	.	insertion_site	395638	395638	.	-	.	ID=TT01-2288_TT01-.seq;Note=frequency of 1
NC_006055.1	.	insertion_site	395638	395638	.	-	.	ID=TT01-2289_TT01-.seq;Note=frequency of 1
NC_006055.1	.	insertion_site	395638	395638	.	-	.	ID=TT01-2290_TT01-.seq;Note=frequency of 1
NC_006055.1	.	insertion_site	395638	395638	.	-	.	ID=TT01-2291_TT01-.seq;Note=frequency of 1
NC_006055.1	.	insertion_site	395638	395638	.	-	.	ID=TT01-2292_TT01-.seq;Note=frequency of 1
NC_006055.1	.	insertion_site	395638	395638	.	-	.	ID=TT01-2293_TT01-.seq;Note=frequency of 1
NC_006055.1	.	insertion_site	395638	395638	.	-	.	ID=TT01-2294_TT01-.seq;Note=frequency of 1
NC_006055.1	.	insertion_site	395638	395638	.	-	.	ID=TT01-2295_TT01-.seq;Note=frequency of 1
NC_006055.1	.	insertion_site	498828	498828	.	+	.	ID=TT01-2302_TT01-.seq;Note=frequency of 1
NC_006055.1	.	insertion_site	242228	242228	.	+	.	ID=TT01-2305_TT01-.seq;Note=frequency of 1
NC_006055.1	.	insertion_site	588311	588311	.	+	.	ID=TT01-2306_TT01-.seq;Note=frequency of 1
NC_006055.1	.	insertion_site	473193	473193	.	-	.	ID=TT01-2307_TT01-.seq;Note=frequency of 1
NC_006055.1	.	insertion_site	542081	542081	.	+	.	ID=TT01-2308_TT01-.seq;Note=frequency of 1
NC_006055.1	.	insertion_site	767488	767488	.	+	.	ID=TT01-2310_TT01-.seq;Note=frequency of 1
NC_006055.1	.	insertion_site	74443	74443	.	+	.	ID=TT01-2313_TT01-.seq;Note=frequency of 1
NC_006055.1	.	insertion_site	130405	130405	.	-	.	ID=TT01-2314_TT01-.seq;Note=frequency of 1
NC_006055.1	.	insertion_site	282464	282464	.	-	.	ID=TT01-2315_TT01-.seq;Note=frequency of 1
NC_006055.1	.	insertion_site	736568	736568	.	+	.	ID=TT01-2316_TT01-.seq;Note=frequency of 1
NC_006055.1	.	insertion_site	685591	685591	.	+	.	ID=TT01-2322_TT01-.seq;Note=frequency of 1
NC_006055.1	.	insertion_site	374102	374102	.	-	.	ID=TT01-2323_TT01-.seq;Note=frequency of 1
NC_006055.1	.	insertion_site	69430	69430	.	+	.	ID=TT01-2324_TT01-.seq;Note=frequency of 1
NC_006055.1	.	insertion_site	632101	632101	.	+	.	ID=TT01-2330_TT01-.seq;Note=frequency of 1
NC_006055.1	.	insertion_site	478859	478859	.	-	.	ID=TT01-2331_TT01-.seq;Note=frequency of 1
NC_006055.1	.	insertion_site	56263	56263	.	-	.	ID=TT01-2332_TT01-.seq;Note=frequency of 1
NC_006055.1	.	insertion_site	378429	378429	.	+	.	ID=TT01-2338_TT01-.seq;Note=frequency of 1
NC_006055.1	.	insertion_site	236080	236080	.	-	.	ID=TT01-2339_TT01-.seq;Note=frequency of 1
NC_006055.1	.	insertion_site	234124	234124	.	+	.	ID=TT01-2340_TT01-.seq;Note=frequency of 1
NC_006055.1	.	insertion_site	75042	75042	.	+	.	ID=TT01-2345_TT01-.seq;Note=frequency of 1
NC_006055.1	.	insertion_site	436085	436085	.	-	.	ID=TT01-2346_TT01-.seq;Note=frequency of 1
NC_006055.1	.	insertion_site	597411	597411	.	-	.	ID=TT01-2347_TT01-.seq;Note=frequency of 1
NC_006055.1	.	insertion_site	584868	584868	.	+	.	ID=TT01-2348_TT01-.seq;Note=frequency of 1
NC_006055.1	.	insertion_site	514832	514832	.	-	.	ID=TT01-2349_TT01-.seq;Note=frequency of 1
NC_006055.1	.	insertion_site	314302	314302	.	+	.	ID=TT01-2351_TT01-.seq;Note=frequency of 1
NC_006055.1	.	insertion_site	713996	713996	.	+	.	ID=TT01-2352_TT01-.seq;Note=frequency of 1
NC_006055.1	.	insertion_site	383430	383430	.	+	.	ID=TT01-2353_TT01-.seq;Note=frequency of 1
NC_006055.1	.	insertion_site	767488	767488	.	+	.	ID=TT01-2354_TT01-.seq;Note=frequency of 1
NC_006055.1	.	insertion_site	127968	127968	.	+	.	ID=TT01-2355_TT01-.seq;Note=frequency of 1
NC_006055.1	.	insertion_site	291369	291369	.	-	.	ID=TT01-2356_TT01-.seq;Note=frequency of 1
NC_006055.1	.	insertion_site	89233	89233	.	+	.	ID=TT01-2357_TT01-.seq;Note=frequency of 1
NC_006055.1	.	insertion_site	780591	780591	.	-	.	ID=TT01-2358_TT01-.seq;Note=frequency of 1
NC_006055.1	.	insertion_site	52787	52787	.	-	.	ID=TT01-2359_TT01-.seq;Note=frequency of 1
NC_006055.1	.	insertion_site	708996	708996	.	-	.	ID=TT01-2360_TT01-.seq;Note=frequency of 1
NC_006055.1	.	insertion_site	281036	281036	.	+	.	ID=TT01-2361_TT01-.seq;Note=frequency of 1
NC_006055.1	.	insertion_site	87690	87690	.	+	.	ID=TT01-2362_TT01-.seq;Note=frequency of 1
NC_006055.1	.	insertion_site	546102	546102	.	+	.	ID=TT01-2363_TT01-.seq;Note=frequency of 1
NC_006055.1	.	insertion_site	765893	765893	.	+	.	ID=TT01-2364_TT01-.seq;Note=frequency of 1
NC_006055.1	.	insertion_site	733912	733912	.	+	.	ID=TT01-2365_TT01-.seq;Note=frequency of 1
NC_006055.1	.	insertion_site	223393	223393	.	-	.	ID=TT01-2366_TT01-.seq;Note=frequency of 1
NC_006055.1	.	insertion_site	500659	500659	.	-	.	ID=TT01-2367_TT01-.seq;Note=frequency of 1
NC_006055.1	.	insertion_site	509255	509255	.	+	.	ID=TT01-2368_TT01-.seq;Note=frequency of 1
NC_006055.1	.	insertion_site	543445	543445	.	+	.	ID=TT01-2369_TT01-.seq;Note=frequency of 1
NC_006055.1	.	insertion_site	269419	269419	.	-	.	ID=TT01-2370_TT01-.seq;Note=frequency of 1
NC_006055.1	.	insertion_site	282571	282571	.	+	.	ID=TT01-2371_TT01-.seq;Note=frequency of 1
NC_006055.1	.	insertion_site	213334	213334	.	-	.	ID=TT01-2372_TT01-.seq;Note=frequency of 1
NC_006055.1	.	insertion_site	724064	724064	.	+	.	ID=TT01-2373_TT01-.seq;Note=frequency of 1
NC_006055.1	.	insertion_site	145771	145771	.	+	.	ID=TT01-2374_TT01-.seq;Note=frequency of 1
NC_006055.1	.	insertion_site	217347	217347	.	+	.	ID=TT01-2375_TT01-.seq;Note=frequency of 1
NC_006055.1	.	insertion_site	206029	206029	.	-	.	ID=TT01-2376_TT01-.seq;Note=frequency of 1
NC_006055.1	.	insertion_site	302041	302041	.	-	.	ID=TT01-2377_TT01-.seq;Note=frequency of 1
NC_006055.1	.	insertion_site	399701	399701	.	+	.	ID=TT01-2378_TT01-.seq;Note=frequency of 1
NC_006055.1	.	insertion_site	271423	271423	.	-	.	ID=TT01-2379_TT01-.seq;Note=frequency of 1
NC_006055.1	.	insertion_site	241840	241840	.	+	.	ID=TT01-2380_TT01-.seq;Note=frequency of 1
NC_006055.1	.	insertion_site	239970	239970	.	+	.	ID=TT01-2381_TT01-.seq;Note=frequency of 1
NC_006055.1	.	insertion_site	558854	558854	.	+	.	ID=TT01-2382_TT01-.seq;Note=frequency of 1
NC_006055.1	.	insertion_site	201439	201439	.	-	.	ID=TT01-2383_TT01-.seq;Note=frequency of 1
NC_006055.1	.	insertion_site	11299	11299	.	-	.	ID=TT01-2384_TT01-.seq;Note=frequency of 1
NC_006055.1	.	insertion_site	47889	47889	.	-	.	ID=TT01-2385_TT01-.seq;Note=frequency of 1
NC_006055.1	.	insertion_site	256321	256321	.	+	.	ID=TT01-2386_TT01-.seq;Note=frequency of 1
NC_006055.1	.	insertion_site	745625	745625	.	+	.	ID=TT01-2387_TT01-.seq;Note=frequency of 1
NC_006055.1	.	insertion_site	347802	347802	.	-	.	ID=TT01-2388_TT01-.seq;Note=frequency of 1
NC_006055.1	.	insertion_site	520060	520060	.	-	.	ID=TT01-2389_TT01-.seq;Note=frequency of 8
NC_006055.1	.	insertion_site	521104	521104	.	-	.	ID=TT01-2389_TT01-.seq;Note=frequency of 8
NC_006055.1	.	insertion_site	520843	520843	.	-	.	ID=TT01-2389_TT01-.seq;Note=frequency of 8
NC_006055.1	.	insertion_site	520321	520321	.	-	.	ID=TT01-2389_TT01-.seq;Note=frequency of 8
NC_006055.1	.	insertion_site	519277	519277	.	-	.	ID=TT01-2389_TT01-.seq;Note=frequency of 8
NC_006055.1	.	insertion_site	519799	519799	.	-	.	ID=TT01-2389_TT01-.seq;Note=frequency of 8
NC_006055.1	.	insertion_site	520582	520582	.	-	.	ID=TT01-2389_TT01-.seq;Note=frequency of 8
NC_006055.1	.	insertion_site	519538	519538	.	-	.	ID=TT01-2389_TT01-.seq;Note=frequency of 8
NC_006055.1	.	insertion_site	370868	370868	.	+	.	ID=TT01-2390_TT01-.seq;Note=frequency of 1
NC_006055.1	.	insertion_site	269162	269162	.	+	.	ID=TT01-2391_TT01-.seq;Note=frequency of 1
NC_006055.1	.	insertion_site	48803	48803	.	+	.	ID=TT01-2392_TT01-.seq;Note=frequency of 1
NC_006055.1	.	insertion_site	140937	140937	.	+	.	ID=TT01-2393_TT01-.seq;Note=frequency of 1
NC_006055.1	.	insertion_site	57123	57123	.	-	.	ID=TT01-2394_TT01-.seq;Note=frequency of 1
NC_006055.1	.	insertion_site	18147	18147	.	+	.	ID=TT01-2395_TT01-.seq;Note=frequency of 1
NC_006055.1	.	insertion_site	374093	374093	.	+	.	ID=TT01-2396_TT01-.seq;Note=frequency of 1
NC_006055.1	.	insertion_site	767488	767488	.	+	.	ID=TT01-2401_TT01-.seq;Note=frequency of 1
NC_006055.1	.	insertion_site	52164	52164	.	+	.	ID=TT01-2402_TT01-.seq;Note=frequency of 1
NC_006055.1	.	insertion_site	535644	535644	.	+	.	ID=TT01-2403_TT01-.seq;Note=frequency of 1
NC_006055.1	.	insertion_site	76345	76345	.	-	.	ID=TT01-2404_TT01-.seq;Note=frequency of 1
NC_006055.1	.	insertion_site	714336	714336	.	-	.	ID=TT01-2405_TT01-.seq;Note=frequency of 1
NC_006055.1	.	insertion_site	645271	645271	.	-	.	ID=TT01-2406_TT01-.seq;Note=frequency of 1
NC_006055.1	.	insertion_site	66754	66754	.	+	.	ID=TT01-2407_TT01-.seq;Note=frequency of 1
NC_006055.1	.	insertion_site	543822	543822	.	-	.	ID=TT01-2408_TT01-.seq;Note=frequency of 1
NC_006055.1	.	insertion_site	260070	260070	.	-	.	ID=TT01-2409_TT01-.seq;Note=frequency of 1
NC_006055.1	.	insertion_site	13708	13708	.	+	.	ID=TT01-2410_TT01-.seq;Note=frequency of 1
NC_006055.1	.	insertion_site	725768	725768	.	-	.	ID=TT01-2411_TT01-.seq;Note=frequency of 1
NC_006055.1	.	insertion_site	511160	511160	.	+	.	ID=TT01-2412_TT01-.seq;Note=frequency of 1
NC_006055.1	.	insertion_site	450726	450726	.	-	.	ID=TT01-2413_TT01-.seq;Note=frequency of 1
NC_006055.1	.	insertion_site	302165	302165	.	+	.	ID=TT01-2414_TT01-.seq;Note=frequency of 1
NC_006055.1	.	insertion_site	521390	521390	.	-	.	ID=TT01-2415_TT01-.seq;Note=frequency of 1
NC_006055.1	.	insertion_site	526333	526333	.	-	.	ID=TT01-2416_TT01-.seq;Note=frequency of 1
NC_006055.1	.	insertion_site	780014	780014	.	-	.	ID=TT01-2425_TT01-.seq;Note=frequency of 1
NC_006055.1	.	insertion_site	558204	558204	.	+	.	ID=TT01-2429_TT01-.seq;Note=frequency of 1
NC_006055.1	.	insertion_site	111909	111909	.	-	.	ID=TT01-2431_TT01-.seq;Note=frequency of 1
NC_006055.1	.	insertion_site	232669	232669	.	-	.	ID=TT01-2432_TT01-.seq;Note=frequency of 1
NC_006055.1	.	insertion_site	418376	418376	.	+	.	ID=TT01-2433_TT01-.seq;Note=frequency of 1
NC_006055.1	.	insertion_site	129390	129390	.	-	.	ID=TT01-2437_TT01-.seq;Note=frequency of 1
NC_006055.1	.	insertion_site	194947	194947	.	+	.	ID=TT01-2438_TT01-.seq;Note=frequency of 2
NC_006055.1	.	insertion_site	466827	466827	.	-	.	ID=TT01-2438_TT01-.seq;Note=frequency of 2
NC_006055.1	.	insertion_site	599424	599424	.	-	.	ID=TT01-2440_TT01-.seq;Note=frequency of 1
NC_006055.1	.	insertion_site	538963	538963	.	+	.	ID=TT01-2446_TT01-.seq;Note=frequency of 1
NC_006055.1	.	insertion_site	85169	85169	.	+	.	ID=TT01-2447_TT01-.seq;Note=frequency of 1
NC_006055.1	.	insertion_site	644239	644239	.	+	.	ID=TT01-2449_TT01-.seq;Note=frequency of 1
NC_006055.1	.	insertion_site	640767	640767	.	-	.	ID=TT01-2451_TT01-.seq;Note=frequency of 1
NC_006055.1	.	insertion_site	131653	131653	.	-	.	ID=TT01-2452_TT01-.seq;Note=frequency of 1
NC_006055.1	.	insertion_site	404145	404145	.	+	.	ID=TT01-2453_TT01-.seq;Note=frequency of 1
NC_006055.1	.	insertion_site	764923	764923	.	-	.	ID=TT01-2454_TT01-.seq;Note=frequency of 1
NC_006055.1	.	insertion_site	288070	288070	.	-	.	ID=TT01-2455_TT01-.seq;Note=frequency of 1
NC_006055.1	.	insertion_site	259424	259424	.	+	.	ID=TT01-2456_TT01-.seq;Note=frequency of 1
NC_006055.1	.	insertion_site	166198	166198	.	+	.	ID=TT01-2457_TT01-.seq;Note=frequency of 1
NC_006055.1	.	insertion_site	500778	500778	.	+	.	ID=TT01-2463_TT01-.seq;Note=frequency of 1
NC_006055.1	.	insertion_site	483483	483483	.	+	.	ID=TT01-2464_TT01-.seq;Note=frequency of 1
NC_006055.1	.	insertion_site	602586	602586	.	-	.	ID=TT01-2466_TT01-.seq;Note=frequency of 1
NC_006055.1	.	insertion_site	670769	670769	.	-	.	ID=TT01-2468_TT01-.seq;Note=frequency of 1
NC_006055.1	.	insertion_site	215497	215497	.	-	.	ID=TT01-2470_TT01-.seq;Note=frequency of 1
NC_006055.1	.	insertion_site	477337	477337	.	+	.	ID=TT01-2471_TT01-.seq;Note=frequency of 1
NC_006055.1	.	insertion_site	670769	670769	.	-	.	ID=TT01-2472_TT01-.seq;Note=frequency of 1
NC_006055.1	.	insertion_site	215497	215497	.	-	.	ID=TT01-2473_TT01-.seq;Note=frequency of 1
NC_006055.1	.	insertion_site	215497	215497	.	-	.	ID=TT01-2474_TT01-.seq;Note=frequency of 1
NC_006055.1	.	insertion_site	215497	215497	.	-	.	ID=TT01-2475_TT01-.seq;Note=frequency of 1
NC_006055.1	.	insertion_site	215497	215497	.	-	.	ID=TT01-2476_TT01-.seq;Note=frequency of 1
NC_006055.1	.	insertion_site	670769	670769	.	-	.	ID=TT01-2477_TT01-.seq;Note=frequency of 1
NC_006055.1	.	insertion_site	242228	242228	.	+	.	ID=TT01-2478_TT01-.seq;Note=frequency of 1
NC_006055.1	.	insertion_site	428201	428201	.	-	.	ID=TT01-2479_TT01-.seq;Note=frequency of 1
NC_006055.1	.	insertion_site	11059	11059	.	+	.	ID=TT01-2480_TT01-.seq;Note=frequency of 1
NC_006055.1	.	insertion_site	297499	297499	.	+	.	ID=TT01-2481_TT01-.seq;Note=frequency of 1
NC_006055.1	.	insertion_site	31322	31322	.	-	.	ID=TT01-2482_TT01-.seq;Note=frequency of 1
NC_006055.1	.	insertion_site	738446	738446	.	+	.	ID=TT01-2483_TT01-.seq;Note=frequency of 1
NC_006055.1	.	insertion_site	215497	215497	.	-	.	ID=TT01-2484_TT01-.seq;Note=frequency of 1
NC_006055.1	.	insertion_site	90092	90092	.	+	.	ID=TT01-2485_TT01-.seq;Note=frequency of 1
NC_006055.1	.	insertion_site	513359	513359	.	-	.	ID=TT01-2486_TT01-.seq;Note=frequency of 1
NC_006055.1	.	insertion_site	215497	215497	.	-	.	ID=TT01-2487_TT01-.seq;Note=frequency of 1
NC_006055.1	.	insertion_site	483541	483541	.	+	.	ID=TT01-2488_TT01-.seq;Note=frequency of 1
NC_006055.1	.	insertion_site	181331	181331	.	-	.	ID=TT01-2490_TT01-.seq;Note=frequency of 1
NC_006055.1	.	insertion_site	244221	244221	.	+	.	ID=TT01-2492_TT01-.seq;Note=frequency of 1
NC_006055.1	.	insertion_site	194313	194313	.	-	.	ID=TT01-2493_TT01-.seq;Note=frequency of 2
NC_006055.1	.	insertion_site	467461	467461	.	+	.	ID=TT01-2493_TT01-.seq;Note=frequency of 2
NC_006055.1	.	insertion_site	31322	31322	.	-	.	ID=TT01-2494_TT01-.seq;Note=frequency of 1
NC_006055.1	.	insertion_site	201625	201625	.	-	.	ID=TT01-2495_TT01-.seq;Note=frequency of 1
NC_006055.1	.	insertion_site	31322	31322	.	-	.	ID=TT01-2496_TT01-.seq;Note=frequency of 1
NC_006055.1	.	insertion_site	676431	676431	.	-	.	ID=TT01-2501_TT01-.seq;Note=frequency of 1
NC_006055.1	.	insertion_site	473469	473469	.	+	.	ID=TT01-2502_TT01-.seq;Note=frequency of 1
NC_006055.1	.	insertion_site	29362	29362	.	-	.	ID=TT01-2503_TT01-.seq;Note=frequency of 1
NC_006055.1	.	insertion_site	202681	202681	.	+	.	ID=TT01-2504_TT01-.seq;Note=frequency of 1
NC_006055.1	.	insertion_site	519666	519666	.	+	.	ID=TT01-2505_TT01-.seq;Note=frequency of 2
NC_006055.1	.	insertion_site	518883	518883	.	+	.	ID=TT01-2505_TT01-.seq;Note=frequency of 2
NC_006055.1	.	insertion_site	377407	377407	.	+	.	ID=TT01-2506_TT01-.seq;Note=frequency of 1
NC_006055.1	.	insertion_site	43354	43354	.	-	.	ID=TT01-2507_TT01-.seq;Note=frequency of 1
NC_006055.1	.	insertion_site	195434	195434	.	-	.	ID=TT01-2508_TT01-.seq;Note=frequency of 2
NC_006055.1	.	insertion_site	466340	466340	.	+	.	ID=TT01-2508_TT01-.seq;Note=frequency of 2
NC_006055.1	.	insertion_site	757982	757982	.	-	.	ID=TT01-2509_TT01-.seq;Note=frequency of 1
NC_006055.1	.	insertion_site	244001	244001	.	-	.	ID=TT01-2510_TT01-.seq;Note=frequency of 1
NC_006055.1	.	insertion_site	257888	257888	.	+	.	ID=TT01-2511_TT01-.seq;Note=frequency of 1
NC_006055.1	.	insertion_site	606957	606957	.	-	.	ID=TT01-2512_TT01-.seq;Note=frequency of 1
NC_006055.1	.	insertion_site	66580	66580	.	+	.	ID=TT01-2513_TT01-.seq;Note=frequency of 1
NC_006055.1	.	insertion_site	287181	287181	.	-	.	ID=TT01-2515_TT01-.seq;Note=frequency of 1
NC_006055.1	.	insertion_site	498287	498287	.	-	.	ID=TT01-2516_TT01-.seq;Note=frequency of 1
NC_006055.1	.	insertion_site	446167	446167	.	+	.	ID=TT01-2517_TT01-.seq;Note=frequency of 1
NC_006055.1	.	insertion_site	31806	31806	.	+	.	ID=TT01-2518_TT01-.seq;Note=frequency of 1
NC_006055.1	.	insertion_site	300346	300346	.	+	.	ID=TT01-2519_TT01-.seq;Note=frequency of 1
NC_006055.1	.	insertion_site	341216	341216	.	-	.	ID=TT01-2520_TT01-.seq;Note=frequency of 1
NC_006055.1	.	insertion_site	722034	722034	.	-	.	ID=TT01-2521_TT01-.seq;Note=frequency of 1
NC_006055.1	.	insertion_site	47126	47126	.	+	.	ID=TT01-2522_TT01-.seq;Note=frequency of 1
NC_006055.1	.	insertion_site	371587	371587	.	+	.	ID=TT01-2523_TT01-.seq;Note=frequency of 1
NC_006055.1	.	insertion_site	53572	53572	.	+	.	ID=TT01-2524_TT01-.seq;Note=frequency of 1
NC_006055.1	.	insertion_site	305651	305651	.	+	.	ID=TT01-2525_TT01-.seq;Note=frequency of 1
NC_006055.1	.	insertion_site	446556	446556	.	-	.	ID=TT01-2526_TT01-.seq;Note=frequency of 1
NC_006055.1	.	insertion_site	303962	303962	.	-	.	ID=TT01-2528_TT01-.seq;Note=frequency of 1
NC_006055.1	.	insertion_site	191780	191780	.	-	.	ID=TT01-2530_TT01-.seq;Note=frequency of 1
NC_006055.1	.	insertion_site	351602	351602	.	+	.	ID=TT01-2531_TT01-.seq;Note=frequency of 1
NC_006055.1	.	insertion_site	193289	193289	.	-	.	ID=TT01-2532_TT01-.seq;Note=frequency of 2
NC_006055.1	.	insertion_site	468485	468485	.	+	.	ID=TT01-2532_TT01-.seq;Note=frequency of 2
NC_006055.1	.	insertion_site	764766	764766	.	+	.	ID=TT01-2533_TT01-.seq;Note=frequency of 1
NC_006055.1	.	insertion_site	493957	493957	.	+	.	ID=TT01-2534_TT01-.seq;Note=frequency of 1
NC_006055.1	.	insertion_site	87901	87901	.	-	.	ID=TT01-2535_TT01-.seq;Note=frequency of 1
NC_006055.1	.	insertion_site	375520	375520	.	-	.	ID=TT01-2536_TT01-.seq;Note=frequency of 1
NC_006055.1	.	insertion_site	622418	622418	.	+	.	ID=TT01-2537_TT01-.seq;Note=frequency of 1
NC_006055.1	.	insertion_site	33482	33482	.	-	.	ID=TT01-2538_TT01-.seq;Note=frequency of 1
NC_006055.1	.	insertion_site	607338	607338	.	-	.	ID=TT01-2539_TT01-.seq;Note=frequency of 1
NC_006055.1	.	insertion_site	257903	257903	.	+	.	ID=TT01-2540_TT01-.seq;Note=frequency of 1
NC_006055.1	.	insertion_site	669609	669609	.	+	.	ID=TT01-2541_TT01-.seq;Note=frequency of 1
NC_006055.1	.	insertion_site	527756	527756	.	+	.	ID=TT01-2542_TT01-.seq;Note=frequency of 1
NC_006055.1	.	insertion_site	281311	281311	.	+	.	ID=TT01-2543_TT01-.seq;Note=frequency of 1
NC_006055.1	.	insertion_site	196140	196140	.	-	.	ID=TT01-2544_TT01-.seq;Note=frequency of 2
NC_006055.1	.	insertion_site	465634	465634	.	+	.	ID=TT01-2544_TT01-.seq;Note=frequency of 2
NC_006055.1	.	insertion_site	757982	757982	.	-	.	ID=TT01-2545_TT01-.seq;Note=frequency of 1
NC_006055.1	.	insertion_site	601876	601876	.	+	.	ID=TT01-2546_TT01-.seq;Note=frequency of 1
NC_006055.1	.	insertion_site	196462	196462	.	-	.	ID=TT01-2547_TT01-.seq;Note=frequency of 2
NC_006055.1	.	insertion_site	465312	465312	.	+	.	ID=TT01-2547_TT01-.seq;Note=frequency of 2
NC_006055.1	.	insertion_site	64245	64245	.	-	.	ID=TT01-2548_TT01-.seq;Note=frequency of 1
NC_006055.1	.	insertion_site	430701	430701	.	-	.	ID=TT01-2549_TT01-.seq;Note=frequency of 1
NC_006055.1	.	insertion_site	195362	195362	.	-	.	ID=TT01-2550_TT01-.seq;Note=frequency of 2
NC_006055.1	.	insertion_site	466412	466412	.	+	.	ID=TT01-2550_TT01-.seq;Note=frequency of 2
NC_006055.1	.	insertion_site	602289	602289	.	+	.	ID=TT01-2551_TT01-.seq;Note=frequency of 1
NC_006055.1	.	insertion_site	396251	396251	.	+	.	ID=TT01-2552_TT01-.seq;Note=frequency of 1
NC_006055.1	.	insertion_site	247573	247573	.	+	.	ID=TT01-2553_TT01-.seq;Note=frequency of 1
NC_006055.1	.	insertion_site	77799	77799	.	-	.	ID=TT01-2554_TT01-.seq;Note=frequency of 1
NC_006055.1	.	insertion_site	405272	405272	.	-	.	ID=TT01-2555_TT01-.seq;Note=frequency of 1
NC_006055.1	.	insertion_site	733478	733478	.	+	.	ID=TT01-2556_TT01-.seq;Note=frequency of 1
NC_006055.1	.	insertion_site	232660	232660	.	+	.	ID=TT01-2557_TT01-.seq;Note=frequency of 1
NC_006055.1	.	insertion_site	502600	502600	.	+	.	ID=TT01-2558_TT01-.seq;Note=frequency of 1
NC_006055.1	.	insertion_site	80332	80332	.	+	.	ID=TT01-2559_TT01-.seq;Note=frequency of 1
NC_006055.1	.	insertion_site	602279	602279	.	+	.	ID=TT01-2560_TT01-.seq;Note=frequency of 1
NC_006055.1	.	insertion_site	196147	196147	.	-	.	ID=TT01-2561_TT01-.seq;Note=frequency of 2
NC_006055.1	.	insertion_site	465627	465627	.	+	.	ID=TT01-2561_TT01-.seq;Note=frequency of 2
NC_006055.1	.	insertion_site	772819	772819	.	+	.	ID=TT01-2562_TT01-.seq;Note=frequency of 1
NC_006055.1	.	insertion_site	238247	238247	.	-	.	ID=TT01-2563_TT01-.seq;Note=frequency of 1
NC_006055.1	.	insertion_site	709790	709790	.	+	.	ID=TT01-2564_TT01-.seq;Note=frequency of 1
NC_006055.1	.	insertion_site	73454	73454	.	-	.	ID=TT01-2565_TT01-.seq;Note=frequency of 1
NC_006055.1	.	insertion_site	597549	597549	.	-	.	ID=TT01-2566_TT01-.seq;Note=frequency of 1
NC_006055.1	.	insertion_site	639641	639641	.	+	.	ID=TT01-2567_TT01-.seq;Note=frequency of 1
NC_006055.1	.	insertion_site	705287	705287	.	+	.	ID=TT01-2568_TT01-.seq;Note=frequency of 1
NC_006055.1	.	insertion_site	573199	573199	.	+	.	ID=TT01-2569_TT01-.seq;Note=frequency of 1
NC_006055.1	.	insertion_site	608442	608442	.	-	.	ID=TT01-2570_TT01-.seq;Note=frequency of 1
NC_006055.1	.	insertion_site	192290	192290	.	-	.	ID=TT01-2571_TT01-.seq;Note=frequency of 1
NC_006055.1	.	insertion_site	21153	21153	.	-	.	ID=TT01-2572_TT01-.seq;Note=frequency of 1
NC_006055.1	.	insertion_site	21416	21416	.	-	.	ID=TT01-2573_TT01-.seq;Note=frequency of 1
NC_006055.1	.	insertion_site	108940	108940	.	-	.	ID=TT01-2574_TT01-.seq;Note=frequency of 1
NC_006055.1	.	insertion_site	498973	498973	.	+	.	ID=TT01-2575_TT01-.seq;Note=frequency of 1
NC_006055.1	.	insertion_site	772873	772873	.	-	.	ID=TT01-2576_TT01-.seq;Note=frequency of 1
NC_006055.1	.	insertion_site	46123	46123	.	+	.	ID=TT01-2577_TT01-.seq;Note=frequency of 1
NC_006055.1	.	insertion_site	633276	633276	.	+	.	ID=TT01-2578_TT01-.seq;Note=frequency of 1
NC_006055.1	.	insertion_site	214859	214859	.	+	.	ID=TT01-2579_TT01-.seq;Note=frequency of 1
NC_006055.1	.	insertion_site	341113	341113	.	+	.	ID=TT01-2580_TT01-.seq;Note=frequency of 1
NC_006055.1	.	insertion_site	260423	260423	.	-	.	ID=TT01-2581_TT01-.seq;Note=frequency of 1
NC_006055.1	.	insertion_site	269171	269171	.	-	.	ID=TT01-2582_TT01-.seq;Note=frequency of 1
NC_006055.1	.	insertion_site	134907	134907	.	-	.	ID=TT01-2583_TT01-.seq;Note=frequency of 1
NC_006055.1	.	insertion_site	377464	377464	.	+	.	ID=TT01-2584_TT01-.seq;Note=frequency of 1
NC_006055.1	.	insertion_site	298458	298458	.	+	.	ID=TT01-2585_TT01-.seq;Note=frequency of 1
NC_006055.1	.	insertion_site	494617	494617	.	+	.	ID=TT01-2586_TT01-.seq;Note=frequency of 1
NC_006055.1	.	insertion_site	292420	292420	.	-	.	ID=TT01-2587_TT01-.seq;Note=frequency of 1
NC_006055.1	.	insertion_site	514747	514747	.	+	.	ID=TT01-2588_TT01-.seq;Note=frequency of 1
NC_006055.1	.	insertion_site	102635	102635	.	+	.	ID=TT01-2589_TT01-.seq;Note=frequency of 1
NC_006055.1	.	insertion_site	16810	16810	.	+	.	ID=TT01-2590_TT01-.seq;Note=frequency of 1
NC_006055.1	.	insertion_site	181179	181179	.	+	.	ID=TT01-2591_TT01-.seq;Note=frequency of 1
NC_006055.1	.	insertion_site	559044	559044	.	+	.	ID=TT01-2592_TT01-.seq;Note=frequency of 1
NC_006055.1	.	insertion_site	742062	742062	.	+	.	ID=TT01-2593_TT01-.seq;Note=frequency of 1
NC_006055.1	.	insertion_site	445939	445939	.	+	.	ID=TT01-2594_TT01-.seq;Note=frequency of 1
NC_006055.1	.	insertion_site	299920	299920	.	-	.	ID=TT01-2595_TT01-.seq;Note=frequency of 1
NC_006055.1	.	insertion_site	406790	406790	.	+	.	ID=TT01-2596_TT01-.seq;Note=frequency of 1
NC_006055.1	.	insertion_site	55931	55931	.	-	.	ID=TT01-2601_TT01-.seq;Note=frequency of 1
NC_006055.1	.	insertion_site	223480	223480	.	-	.	ID=TT01-2602_TT01-.seq;Note=frequency of 1
NC_006055.1	.	insertion_site	562578	562578	.	+	.	ID=TT01-2603_TT01-.seq;Note=frequency of 1
NC_006055.1	.	insertion_site	131070	131070	.	+	.	ID=TT01-2604_TT01-.seq;Note=frequency of 1
NC_006055.1	.	insertion_site	419205	419205	.	+	.	ID=TT01-2605_TT01-.seq;Note=frequency of 1
NC_006055.1	.	insertion_site	651049	651049	.	-	.	ID=TT01-2606_TT01-.seq;Note=frequency of 1
NC_006055.1	.	insertion_site	131070	131070	.	+	.	ID=TT01-2607_TT01-.seq;Note=frequency of 1
NC_006055.1	.	insertion_site	9654	9654	.	+	.	ID=TT01-2608_TT01-.seq;Note=frequency of 1
NC_006055.1	.	insertion_site	598191	598191	.	+	.	ID=TT01-2609_TT01-.seq;Note=frequency of 1
NC_006055.1	.	insertion_site	482495	482495	.	-	.	ID=TT01-2610_TT01-.seq;Note=frequency of 1
NC_006055.1	.	insertion_site	271595	271595	.	-	.	ID=TT01-2611_TT01-.seq;Note=frequency of 1
NC_006055.1	.	insertion_site	15537	15537	.	+	.	ID=TT01-2612_TT01-.seq;Note=frequency of 1
NC_006055.1	.	insertion_site	665132	665132	.	+	.	ID=TT01-2613_TT01-.seq;Note=frequency of 1
NC_006055.1	.	insertion_site	352950	352950	.	+	.	ID=TT01-2614_TT01-.seq;Note=frequency of 1
NC_006055.1	.	insertion_site	690368	690368	.	-	.	ID=TT01-2615_TT01-.seq;Note=frequency of 1
NC_006055.1	.	insertion_site	727121	727121	.	+	.	ID=TT01-2616_TT01-.seq;Note=frequency of 1
NC_006055.1	.	insertion_site	491767	491767	.	-	.	ID=TT01-2617_TT01-.seq;Note=frequency of 1
NC_006055.1	.	insertion_site	55309	55309	.	+	.	ID=TT01-2618_TT01-.seq;Note=frequency of 1
NC_006055.1	.	insertion_site	568326	568326	.	+	.	ID=TT01-2619_TT01-.seq;Note=frequency of 1
NC_006055.1	.	insertion_site	291147	291147	.	+	.	ID=TT01-2620_TT01-.seq;Note=frequency of 1
NC_006055.1	.	insertion_site	395902	395902	.	-	.	ID=TT01-2622_TT01-.seq;Note=frequency of 1
NC_006055.1	.	insertion_site	618082	618082	.	+	.	ID=TT01-2623_TT01-.seq;Note=frequency of 1
NC_006055.1	.	insertion_site	618082	618082	.	+	.	ID=TT01-2624_TT01-.seq;Note=frequency of 1
NC_006055.1	.	insertion_site	618082	618082	.	+	.	ID=TT01-2625_TT01-.seq;Note=frequency of 1
NC_006055.1	.	insertion_site	66922	66922	.	-	.	ID=TT01-2626_TT01-.seq;Note=frequency of 1
NC_006055.1	.	insertion_site	64365	64365	.	+	.	ID=TT01-2627_TT01-.seq;Note=frequency of 1
NC_006055.1	.	insertion_site	427582	427582	.	-	.	ID=TT01-2628_TT01-.seq;Note=frequency of 1
NC_006055.1	.	insertion_site	619105	619105	.	+	.	ID=TT01-2629_TT01-.seq;Note=frequency of 1
NC_006055.1	.	insertion_site	271689	271689	.	+	.	ID=TT01-2630_TT01-.seq;Note=frequency of 1
NC_006055.1	.	insertion_site	775439	775439	.	+	.	ID=TT01-2631_TT01-.seq;Note=frequency of 1
NC_006055.1	.	insertion_site	378700	378700	.	+	.	ID=TT01-2632_TT01-.seq;Note=frequency of 1
NC_006055.1	.	insertion_site	504406	504406	.	+	.	ID=TT01-2633_TT01-.seq;Note=frequency of 1
NC_006055.1	.	insertion_site	439294	439294	.	+	.	ID=TT01-2634_TT01-.seq;Note=frequency of 1
NC_006055.1	.	insertion_site	211752	211752	.	+	.	ID=TT01-2635_TT01-.seq;Note=frequency of 1
NC_006055.1	.	insertion_site	90760	90760	.	-	.	ID=TT01-2636_TT01-.seq;Note=frequency of 1
NC_006055.1	.	insertion_site	90760	90760	.	-	.	ID=TT01-2637_TT01-.seq;Note=frequency of 1
NC_006055.1	.	insertion_site	90760	90760	.	-	.	ID=TT01-2638_TT01-.seq;Note=frequency of 1
NC_006055.1	.	insertion_site	790612	790612	.	+	.	ID=TT01-2639_TT01-.seq;Note=frequency of 1
NC_006055.1	.	insertion_site	790612	790612	.	+	.	ID=TT01-2640_TT01-.seq;Note=frequency of 1
NC_006055.1	.	insertion_site	568402	568402	.	+	.	ID=TT01-2641_TT01-.seq;Note=frequency of 1
NC_006055.1	.	insertion_site	781457	781457	.	+	.	ID=TT01-2642_TT01-.seq;Note=frequency of 1
NC_006055.1	.	insertion_site	52057	52057	.	+	.	ID=TT01-2643_TT01-.seq;Note=frequency of 1
NC_006055.1	.	insertion_site	46116	46116	.	-	.	ID=TT01-2644_TT01-.seq;Note=frequency of 1
NC_006055.1	.	insertion_site	462057	462057	.	+	.	ID=TT01-2645_TT01-.seq;Note=frequency of 1
NC_006055.1	.	insertion_site	628623	628623	.	-	.	ID=TT01-2646_TT01-.seq;Note=frequency of 1
NC_006055.1	.	insertion_site	727798	727798	.	+	.	ID=TT01-2647_TT01-.seq;Note=frequency of 1
NC_006055.1	.	insertion_site	144279	144279	.	+	.	ID=TT01-2648_TT01-.seq;Note=frequency of 1
NC_006055.1	.	insertion_site	620679	620679	.	-	.	ID=TT01-2649_TT01-.seq;Note=frequency of 1
NC_006055.1	.	insertion_site	187095	187095	.	-	.	ID=TT01-2650_TT01-.seq;Note=frequency of 1
NC_006055.1	.	insertion_site	262942	262942	.	+	.	ID=TT01-2651_TT01-.seq;Note=frequency of 1
NC_006055.1	.	insertion_site	298581	298581	.	+	.	ID=TT01-2652_TT01-.seq;Note=frequency of 1
NC_006055.1	.	insertion_site	301477	301477	.	+	.	ID=TT01-2653_TT01-.seq;Note=frequency of 1
NC_006055.1	.	insertion_site	231171	231171	.	-	.	ID=TT01-2654_TT01-.seq;Note=frequency of 1
NC_006055.1	.	insertion_site	499171	499171	.	-	.	ID=TT01-2655_TT01-.seq;Note=frequency of 1
NC_006055.1	.	insertion_site	772736	772736	.	+	.	ID=TT01-2656_TT01-.seq;Note=frequency of 1
NC_006055.1	.	insertion_site	347009	347009	.	+	.	ID=TT01-2657_TT01-.seq;Note=frequency of 1
NC_006055.1	.	insertion_site	404541	404541	.	-	.	ID=TT01-2658_TT01-.seq;Note=frequency of 1
NC_006055.1	.	insertion_site	242161	242161	.	-	.	ID=TT01-2659_TT01-.seq;Note=frequency of 1
NC_006055.1	.	insertion_site	777829	777829	.	-	.	ID=TT01-2660_TT01-.seq;Note=frequency of 1
NC_006055.1	.	insertion_site	535653	535653	.	-	.	ID=TT01-2661_TT01-.seq;Note=frequency of 1
NC_006055.1	.	insertion_site	268650	268650	.	+	.	ID=TT01-2662_TT01-.seq;Note=frequency of 1
NC_006055.1	.	insertion_site	320417	320417	.	+	.	ID=TT01-2663_TT01-.seq;Note=frequency of 1
NC_006055.1	.	insertion_site	774517	774517	.	+	.	ID=TT01-2664_TT01-.seq;Note=frequency of 1
NC_006055.1	.	insertion_site	209527	209527	.	+	.	ID=TT01-2665_TT01-.seq;Note=frequency of 1
NC_006055.1	.	insertion_site	532173	532173	.	+	.	ID=TT01-2666_TT01-.seq;Note=frequency of 1
NC_006055.1	.	insertion_site	95600	95600	.	-	.	ID=TT01-2667_TT01-.seq;Note=frequency of 1
NC_006055.1	.	insertion_site	216744	216744	.	+	.	ID=TT01-2668_TT01-.seq;Note=frequency of 1
NC_006055.1	.	insertion_site	528284	528284	.	-	.	ID=TT01-2669_TT01-.seq;Note=frequency of 1
NC_006055.1	.	insertion_site	17520	17520	.	+	.	ID=TT01-2670_TT01-.seq;Note=frequency of 1
NC_006055.1	.	insertion_site	126944	126944	.	-	.	ID=TT01-2671_TT01-.seq;Note=frequency of 1
NC_006055.1	.	insertion_site	390774	390774	.	-	.	ID=TT01-2672_TT01-.seq;Note=frequency of 1
NC_006055.1	.	insertion_site	201439	201439	.	-	.	ID=TT01-2673_TT01-.seq;Note=frequency of 1
NC_006055.1	.	insertion_site	18392	18392	.	-	.	ID=TT01-2674_TT01-.seq;Note=frequency of 1
NC_006055.1	.	insertion_site	500712	500712	.	+	.	ID=TT01-2675_TT01-.seq;Note=frequency of 1
NC_006055.1	.	insertion_site	87701	87701	.	-	.	ID=TT01-2676_TT01-.seq;Note=frequency of 1
NC_006055.1	.	insertion_site	524358	524358	.	+	.	ID=TT01-2677_TT01-.seq;Note=frequency of 1
NC_006055.1	.	insertion_site	690013	690013	.	-	.	ID=TT01-2678_TT01-.seq;Note=frequency of 1
NC_006055.1	.	insertion_site	298431	298431	.	-	.	ID=TT01-2679_TT01-.seq;Note=frequency of 1
NC_006055.1	.	insertion_site	498883	498883	.	+	.	ID=TT01-2680_TT01-.seq;Note=frequency of 1
NC_006055.1	.	insertion_site	89361	89361	.	+	.	ID=TT01-2681_TT01-.seq;Note=frequency of 1
NC_006055.1	.	insertion_site	89361	89361	.	+	.	ID=TT01-2682_TT01-.seq;Note=frequency of 1
NC_006055.1	.	insertion_site	89771	89771	.	-	.	ID=TT01-2683_TT01-.seq;Note=frequency of 1
NC_006055.1	.	insertion_site	13221	13221	.	+	.	ID=TT01-2684_TT01-.seq;Note=frequency of 1
NC_006055.1	.	insertion_site	778213	778213	.	-	.	ID=TT01-2685_TT01-.seq;Note=frequency of 1
NC_006055.1	.	insertion_site	367184	367184	.	+	.	ID=TT01-2686_TT01-.seq;Note=frequency of 1
NC_006055.1	.	insertion_site	456492	456492	.	-	.	ID=TT01-2687_TT01-.seq;Note=frequency of 1
NC_006055.1	.	insertion_site	390703	390703	.	+	.	ID=TT01-2688_TT01-.seq;Note=frequency of 1
NC_006055.1	.	insertion_site	665232	665232	.	+	.	ID=TT01-2689_TT01-.seq;Note=frequency of 1
NC_006055.1	.	insertion_site	605661	605661	.	+	.	ID=TT01-2690_TT01-.seq;Note=frequency of 1
NC_006055.1	.	insertion_site	390703	390703	.	+	.	ID=TT01-2691_TT01-.seq;Note=frequency of 1
NC_006055.1	.	insertion_site	390703	390703	.	+	.	ID=TT01-2692_TT01-.seq;Note=frequency of 1
NC_006055.1	.	insertion_site	390703	390703	.	+	.	ID=TT01-2693_TT01-.seq;Note=frequency of 1
NC_006055.1	.	insertion_site	390703	390703	.	+	.	ID=TT01-2694_TT01-.seq;Note=frequency of 1
NC_006055.1	.	insertion_site	390703	390703	.	+	.	ID=TT01-2695_TT01-.seq;Note=frequency of 1
NC_006055.1	.	insertion_site	390703	390703	.	+	.	ID=TT01-2696_TT01-.seq;Note=frequency of 1
NC_006055.1	.	insertion_site	390703	390703	.	+	.	ID=TT01-2701_TT01-.seq;Note=frequency of 1
NC_006055.1	.	insertion_site	390703	390703	.	+	.	ID=TT01-2702_TT01-.seq;Note=frequency of 1
NC_006055.1	.	insertion_site	421232	421232	.	+	.	ID=TT01-2703_TT01-.seq;Note=frequency of 1
NC_006055.1	.	insertion_site	640397	640397	.	+	.	ID=TT01-2705_TT01-.seq;Note=frequency of 1
NC_006055.1	.	insertion_site	126917	126917	.	-	.	ID=TT01-2706_TT01-.seq;Note=frequency of 1
NC_006055.1	.	insertion_site	293381	293381	.	+	.	ID=TT01-2707_TT01-.seq;Note=frequency of 1
NC_006055.1	.	insertion_site	553646	553646	.	-	.	ID=TT01-2708_TT01-.seq;Note=frequency of 1
NC_006055.1	.	insertion_site	482736	482736	.	-	.	ID=TT01-2709_TT01-.seq;Note=frequency of 1
NC_006055.1	.	insertion_site	78264	78264	.	-	.	ID=TT01-2710_TT01-.seq;Note=frequency of 1
NC_006055.1	.	insertion_site	403243	403243	.	+	.	ID=TT01-2711_TT01-.seq;Note=frequency of 1
NC_006055.1	.	insertion_site	567800	567800	.	+	.	ID=TT01-2712_TT01-.seq;Note=frequency of 1
NC_006055.1	.	insertion_site	522861	522861	.	+	.	ID=TT01-2713_TT01-.seq;Note=frequency of 1
NC_006055.1	.	insertion_site	493423	493423	.	-	.	ID=TT01-2714_TT01-.seq;Note=frequency of 1
NC_006055.1	.	insertion_site	512329	512329	.	-	.	ID=TT01-2715_TT01-.seq;Note=frequency of 1
NC_006055.1	.	insertion_site	91625	91625	.	-	.	ID=TT01-2716_TT01-.seq;Note=frequency of 1
NC_006055.1	.	insertion_site	475534	475534	.	+	.	ID=TT01-2717_TT01-.seq;Note=frequency of 1
NC_006055.1	.	insertion_site	289785	289785	.	-	.	ID=TT01-2718_TT01-.seq;Note=frequency of 1
NC_006055.1	.	insertion_site	463791	463791	.	-	.	ID=TT01-2720_TT01-.seq;Note=frequency of 1
NC_006055.1	.	insertion_site	723187	723187	.	+	.	ID=TT01-2721_TT01-.seq;Note=frequency of 1
NC_006055.1	.	insertion_site	745961	745961	.	+	.	ID=TT01-2722_TT01-.seq;Note=frequency of 1
NC_006055.1	.	insertion_site	20380	20380	.	+	.	ID=TT01-2723_TT01-.seq;Note=frequency of 1
NC_006055.1	.	insertion_site	242227	242227	.	-	.	ID=TT01-2724_TT01-.seq;Note=frequency of 1
NC_006055.1	.	insertion_site	86388	86388	.	-	.	ID=TT01-2725_TT01-.seq;Note=frequency of 1
NC_006055.1	.	insertion_site	86388	86388	.	-	.	ID=TT01-2726_TT01-.seq;Note=frequency of 1
NC_006055.1	.	insertion_site	493423	493423	.	-	.	ID=TT01-2728_TT01-.seq;Note=frequency of 1
NC_006055.1	.	insertion_site	314769	314769	.	+	.	ID=TT01-2730_TT01-.seq;Note=frequency of 1
NC_006055.1	.	insertion_site	314769	314769	.	+	.	ID=TT01-2731_TT01-.seq;Note=frequency of 1
NC_006055.1	.	insertion_site	314769	314769	.	+	.	ID=TT01-2732_TT01-.seq;Note=frequency of 1
NC_006055.1	.	insertion_site	314769	314769	.	+	.	ID=TT01-2733_TT01-.seq;Note=frequency of 1
NC_006055.1	.	insertion_site	314769	314769	.	+	.	ID=TT01-2736_TT01-.seq;Note=frequency of 1
NC_006055.1	.	insertion_site	314769	314769	.	+	.	ID=TT01-2737_TT01-.seq;Note=frequency of 1
NC_006055.1	.	insertion_site	314769	314769	.	+	.	ID=TT01-2738_TT01-.seq;Note=frequency of 1
NC_006055.1	.	insertion_site	314769	314769	.	+	.	ID=TT01-2739_TT01-.seq;Note=frequency of 1
NC_006055.1	.	insertion_site	314769	314769	.	+	.	ID=TT01-2740_TT01-.seq;Note=frequency of 1
NC_006055.1	.	insertion_site	314769	314769	.	+	.	ID=TT01-2747_TT01-.seq;Note=frequency of 1
NC_006055.1	.	insertion_site	314769	314769	.	+	.	ID=TT01-2748_TT01-.seq;Note=frequency of 1
NC_006055.1	.	insertion_site	374102	374102	.	-	.	ID=TT01-2750_TT01-.seq;Note=frequency of 1
NC_006055.1	.	insertion_site	512048	512048	.	-	.	ID=TT01-2751_TT01-.seq;Note=frequency of 1
NC_006055.1	.	insertion_site	610610	610610	.	+	.	ID=TT01-2752_TT01-.seq;Note=frequency of 1
NC_006055.1	.	insertion_site	176294	176294	.	+	.	ID=TT01-2753_TT01-.seq;Note=frequency of 1
NC_006055.1	.	insertion_site	68475	68475	.	+	.	ID=TT01-2754_TT01-.seq;Note=frequency of 1
NC_006055.1	.	insertion_site	260919	260919	.	+	.	ID=TT01-2755_TT01-.seq;Note=frequency of 1
NC_006055.1	.	insertion_site	144643	144643	.	-	.	ID=TT01-2756_TT01-.seq;Note=frequency of 1
NC_006055.1	.	insertion_site	398005	398005	.	-	.	ID=TT01-2757_TT01-.seq;Note=frequency of 1
NC_006055.1	.	insertion_site	553497	553497	.	+	.	ID=TT01-2759_TT01-.seq;Note=frequency of 1
NC_006055.1	.	insertion_site	509624	509624	.	-	.	ID=TT01-2761_TT01-.seq;Note=frequency of 1
NC_006055.1	.	insertion_site	78460	78460	.	-	.	ID=TT01-2762_TT01-.seq;Note=frequency of 1
NC_006055.1	.	insertion_site	790371	790371	.	-	.	ID=TT01-2763_TT01-.seq;Note=frequency of 1
NC_006055.1	.	insertion_site	553497	553497	.	+	.	ID=TT01-2764_TT01-.seq;Note=frequency of 1
NC_006055.1	.	insertion_site	295059	295059	.	-	.	ID=TT01-2765_TT01-.seq;Note=frequency of 1
NC_006055.1	.	insertion_site	370800	370800	.	-	.	ID=TT01-2767_TT01-.seq;Note=frequency of 1
NC_006055.1	.	insertion_site	491758	491758	.	+	.	ID=TT01-2768_TT01-.seq;Note=frequency of 1
NC_006055.1	.	insertion_site	736692	736692	.	-	.	ID=TT01-2769_TT01-.seq;Note=frequency of 1
NC_006055.1	.	insertion_site	725571	725571	.	+	.	ID=TT01-2770_TT01-.seq;Note=frequency of 1
NC_006055.1	.	insertion_site	644460	644460	.	+	.	ID=TT01-2771_TT01-.seq;Note=frequency of 1
NC_006055.1	.	insertion_site	765932	765932	.	+	.	ID=TT01-2772_TT01-.seq;Note=frequency of 1
NC_006055.1	.	insertion_site	124320	124320	.	+	.	ID=TT01-2773_TT01-.seq;Note=frequency of 1
NC_006055.1	.	insertion_site	470789	470789	.	-	.	ID=TT01-2774_TT01-.seq;Note=frequency of 1
NC_006055.1	.	insertion_site	102044	102044	.	-	.	ID=TT01-2775_TT01-.seq;Note=frequency of 1
NC_006055.1	.	insertion_site	513320	513320	.	-	.	ID=TT01-2776_TT01-.seq;Note=frequency of 1
NC_006055.1	.	insertion_site	295059	295059	.	-	.	ID=TT01-2777_TT01-.seq;Note=frequency of 1
NC_006055.1	.	insertion_site	145356	145356	.	+	.	ID=TT01-2778_TT01-.seq;Note=frequency of 1
NC_006055.1	.	insertion_site	314769	314769	.	+	.	ID=TT01-2779_TT01-.seq;Note=frequency of 1
NC_006055.1	.	insertion_site	314769	314769	.	+	.	ID=TT01-2780_TT01-.seq;Note=frequency of 1
NC_006055.1	.	insertion_site	314769	314769	.	+	.	ID=TT01-2781_TT01-.seq;Note=frequency of 1
NC_006055.1	.	insertion_site	314769	314769	.	+	.	ID=TT01-2782_TT01-.seq;Note=frequency of 1
NC_006055.1	.	insertion_site	314769	314769	.	+	.	ID=TT01-2783_TT01-.seq;Note=frequency of 1
NC_006055.1	.	insertion_site	314769	314769	.	+	.	ID=TT01-2784_TT01-.seq;Note=frequency of 1
NC_006055.1	.	insertion_site	314769	314769	.	+	.	ID=TT01-2785_TT01-.seq;Note=frequency of 1
NC_006055.1	.	insertion_site	314769	314769	.	+	.	ID=TT01-2786_TT01-.seq;Note=frequency of 1
NC_006055.1	.	insertion_site	314769	314769	.	+	.	ID=TT01-2787_TT01-.seq;Note=frequency of 1
NC_006055.1	.	insertion_site	314769	314769	.	+	.	ID=TT01-2788_TT01-.seq;Note=frequency of 1
NC_006055.1	.	insertion_site	373811	373811	.	-	.	ID=TT01-2789_TT01-.seq;Note=frequency of 1
NC_006055.1	.	insertion_site	242290	242290	.	+	.	ID=TT01-2790_TT01-.seq;Note=frequency of 1
NC_006055.1	.	insertion_site	242290	242290	.	+	.	ID=TT01-2791_TT01-.seq;Note=frequency of 1
NC_006055.1	.	insertion_site	242290	242290	.	+	.	ID=TT01-2793_TT01-.seq;Note=frequency of 1
NC_006055.1	.	insertion_site	242290	242290	.	+	.	ID=TT01-2794_TT01-.seq;Note=frequency of 1
NC_006055.1	.	insertion_site	242290	242290	.	+	.	ID=TT01-2795_TT01-.seq;Note=frequency of 1
NC_006055.1	.	insertion_site	242290	242290	.	+	.	ID=TT01-2796_TT01-.seq;Note=frequency of 1
NC_006055.1	.	insertion_site	68527	68527	.	+	.	ID=TT01-2801_TT01-.seq;Note=frequency of 1
NC_006055.1	.	insertion_site	733921	733921	.	-	.	ID=TT01-2802_TT01-.seq;Note=frequency of 1
NC_006055.1	.	insertion_site	733921	733921	.	-	.	ID=TT01-2803_TT01-.seq;Note=frequency of 1
NC_006055.1	.	insertion_site	733921	733921	.	-	.	ID=TT01-2804_TT01-.seq;Note=frequency of 1
NC_006055.1	.	insertion_site	733921	733921	.	-	.	ID=TT01-2806_TT01-.seq;Note=frequency of 1
NC_006055.1	.	insertion_site	733921	733921	.	-	.	ID=TT01-2807_TT01-.seq;Note=frequency of 1
NC_006055.1	.	insertion_site	733921	733921	.	-	.	ID=TT01-2808_TT01-.seq;Note=frequency of 1
NC_006055.1	.	insertion_site	733921	733921	.	-	.	ID=TT01-2809_TT01-.seq;Note=frequency of 1
NC_006055.1	.	insertion_site	733921	733921	.	-	.	ID=TT01-2810_TT01-.seq;Note=frequency of 1
NC_006055.1	.	insertion_site	751276	751276	.	+	.	ID=TT01-2811_TT01-.seq;Note=frequency of 1
NC_006055.1	.	insertion_site	767194	767194	.	+	.	ID=TT01-2812_TT01-.seq;Note=frequency of 1
NC_006055.1	.	insertion_site	767194	767194	.	+	.	ID=TT01-2813_TT01-.seq;Note=frequency of 1
NC_006055.1	.	insertion_site	767194	767194	.	+	.	ID=TT01-2814_TT01-.seq;Note=frequency of 1
NC_006055.1	.	insertion_site	767194	767194	.	+	.	ID=TT01-2815_TT01-.seq;Note=frequency of 1
NC_006055.1	.	insertion_site	767194	767194	.	+	.	ID=TT01-2816_TT01-.seq;Note=frequency of 1
NC_006055.1	.	insertion_site	733921	733921	.	-	.	ID=TT01-2817_TT01-.seq;Note=frequency of 1
NC_006055.1	.	insertion_site	767194	767194	.	+	.	ID=TT01-2818_TT01-.seq;Note=frequency of 1
NC_006055.1	.	insertion_site	733921	733921	.	-	.	ID=TT01-2819_TT01-.seq;Note=frequency of 1
NC_006055.1	.	insertion_site	733921	733921	.	-	.	ID=TT01-2820_TT01-.seq;Note=frequency of 1
NC_006055.1	.	insertion_site	733921	733921	.	-	.	ID=TT01-2821_TT01-.seq;Note=frequency of 1
NC_006055.1	.	insertion_site	196062	196062	.	-	.	ID=TT01-2822_TT01-.seq;Note=frequency of 2
NC_006055.1	.	insertion_site	465712	465712	.	+	.	ID=TT01-2822_TT01-.seq;Note=frequency of 2
NC_006055.1	.	insertion_site	75998	75998	.	+	.	ID=TT01-2823_TT01-.seq;Note=frequency of 1
NC_006055.1	.	insertion_site	74489	74489	.	-	.	ID=TT01-2824_TT01-.seq;Note=frequency of 1
NC_006055.1	.	insertion_site	74489	74489	.	-	.	ID=TT01-2825_TT01-.seq;Note=frequency of 1
NC_006055.1	.	insertion_site	74489	74489	.	-	.	ID=TT01-2826_TT01-.seq;Note=frequency of 1
NC_006055.1	.	insertion_site	74489	74489	.	-	.	ID=TT01-2827_TT01-.seq;Note=frequency of 1
NC_006055.1	.	insertion_site	714483	714483	.	+	.	ID=TT01-2828_TT01-.seq;Note=frequency of 1
NC_006055.1	.	insertion_site	74489	74489	.	-	.	ID=TT01-2829_TT01-.seq;Note=frequency of 1
NC_006055.1	.	insertion_site	74489	74489	.	-	.	ID=TT01-2830_TT01-.seq;Note=frequency of 1
NC_006055.1	.	insertion_site	714483	714483	.	+	.	ID=TT01-2831_TT01-.seq;Note=frequency of 1
NC_006055.1	.	insertion_site	714483	714483	.	+	.	ID=TT01-2832_TT01-.seq;Note=frequency of 1
NC_006055.1	.	insertion_site	179067	179067	.	-	.	ID=TT01-2833_TT01-.seq;Note=frequency of 1
NC_006055.1	.	insertion_site	179067	179067	.	-	.	ID=TT01-2834_TT01-.seq;Note=frequency of 1
NC_006055.1	.	insertion_site	179067	179067	.	-	.	ID=TT01-2835_TT01-.seq;Note=frequency of 1
NC_006055.1	.	insertion_site	179067	179067	.	-	.	ID=TT01-2836_TT01-.seq;Note=frequency of 1
NC_006055.1	.	insertion_site	179067	179067	.	-	.	ID=TT01-2837_TT01-.seq;Note=frequency of 1
NC_006055.1	.	insertion_site	179067	179067	.	-	.	ID=TT01-2838_TT01-.seq;Note=frequency of 1
NC_006055.1	.	insertion_site	74489	74489	.	-	.	ID=TT01-2839_TT01-.seq;Note=frequency of 1
NC_006055.1	.	insertion_site	74489	74489	.	-	.	ID=TT01-2840_TT01-.seq;Note=frequency of 1
NC_006055.1	.	insertion_site	179067	179067	.	-	.	ID=TT01-2841_TT01-.seq;Note=frequency of 1
NC_006055.1	.	insertion_site	179067	179067	.	-	.	ID=TT01-2842_TT01-.seq;Note=frequency of 1
NC_006055.1	.	insertion_site	395902	395902	.	-	.	ID=TT01-2847_TT01-.seq;Note=frequency of 1
NC_006055.1	.	insertion_site	211752	211752	.	+	.	ID=TT01-2848_TT01-.seq;Note=frequency of 1
NC_006055.1	.	insertion_site	195428	195428	.	-	.	ID=TT01-2849_TT01-.seq;Note=frequency of 2
NC_006055.1	.	insertion_site	466346	466346	.	+	.	ID=TT01-2849_TT01-.seq;Note=frequency of 2
NC_006055.1	.	insertion_site	43029	43029	.	+	.	ID=TT01-2850_TT01-.seq;Note=frequency of 1
NC_006055.1	.	insertion_site	624554	624554	.	-	.	ID=TT01-2851_TT01-.seq;Note=frequency of 1
NC_006055.1	.	insertion_site	223386	223386	.	+	.	ID=TT01-2852_TT01-.seq;Note=frequency of 1
NC_006055.1	.	insertion_site	81112	81112	.	-	.	ID=TT01-2853_TT01-.seq;Note=frequency of 1
NC_006055.1	.	insertion_site	580074	580074	.	-	.	ID=TT01-2854_TT01-.seq;Note=frequency of 1
NC_006055.1	.	insertion_site	20265	20265	.	-	.	ID=TT01-2855_TT01-.seq;Note=frequency of 1
NC_006055.1	.	insertion_site	352415	352415	.	+	.	ID=TT01-2856_TT01-.seq;Note=frequency of 1
NC_006055.1	.	insertion_site	131914	131914	.	+	.	ID=TT01-2857_TT01-.seq;Note=frequency of 1
NC_006055.1	.	insertion_site	28175	28175	.	+	.	ID=TT01-2858_TT01-.seq;Note=frequency of 1
NC_006055.1	.	insertion_site	11616	11616	.	-	.	ID=TT01-2859_TT01-.seq;Note=frequency of 1
NC_006055.1	.	insertion_site	166007	166007	.	-	.	ID=TT01-2860_TT01-.seq;Note=frequency of 1
NC_006055.1	.	insertion_site	11616	11616	.	-	.	ID=TT01-2861_TT01-.seq;Note=frequency of 1
NC_006055.1	.	insertion_site	11616	11616	.	-	.	ID=TT01-2862_TT01-.seq;Note=frequency of 1
NC_006055.1	.	insertion_site	11616	11616	.	-	.	ID=TT01-2863_TT01-.seq;Note=frequency of 1
NC_006055.1	.	insertion_site	11616	11616	.	-	.	ID=TT01-2864_TT01-.seq;Note=frequency of 1
NC_006055.1	.	insertion_site	322302	322302	.	+	.	ID=TT01-2865_TT01-.seq;Note=frequency of 1
NC_006055.1	.	insertion_site	82576	82576	.	-	.	ID=TT01-2867_TT01-.seq;Note=frequency of 1
NC_006055.1	.	insertion_site	165385	165385	.	-	.	ID=TT01-2868_TT01-.seq;Note=frequency of 1
NC_006055.1	.	insertion_site	195152	195152	.	-	.	ID=TT01-2870_TT01-.seq;Note=frequency of 2
NC_006055.1	.	insertion_site	466622	466622	.	+	.	ID=TT01-2870_TT01-.seq;Note=frequency of 2
NC_006055.1	.	insertion_site	532173	532173	.	+	.	ID=TT01-2871_TT01-.seq;Note=frequency of 1
NC_006055.1	.	insertion_site	615525	615525	.	+	.	ID=TT01-2872_TT01-.seq;Note=frequency of 1
NC_006055.1	.	insertion_site	622857	622857	.	+	.	ID=TT01-2873_TT01-.seq;Note=frequency of 1
NC_006055.1	.	insertion_site	11656	11656	.	-	.	ID=TT01-2874_TT01-.seq;Note=frequency of 1
NC_006055.1	.	insertion_site	243037	243037	.	-	.	ID=TT01-2875_TT01-.seq;Note=frequency of 1
NC_006055.1	.	insertion_site	243037	243037	.	-	.	ID=TT01-2876_TT01-.seq;Note=frequency of 1
NC_006055.1	.	insertion_site	314769	314769	.	+	.	ID=TT01-2877_TT01-.seq;Note=frequency of 1
NC_006055.1	.	insertion_site	314769	314769	.	+	.	ID=TT01-2878_TT01-.seq;Note=frequency of 1
NC_006055.1	.	insertion_site	314769	314769	.	+	.	ID=TT01-2879_TT01-.seq;Note=frequency of 1
NC_006055.1	.	insertion_site	314769	314769	.	+	.	ID=TT01-2880_TT01-.seq;Note=frequency of 1
NC_006055.1	.	insertion_site	314769	314769	.	+	.	ID=TT01-2881_TT01-.seq;Note=frequency of 1
NC_006055.1	.	insertion_site	314769	314769	.	+	.	ID=TT01-2882_TT01-.seq;Note=frequency of 1
NC_006055.1	.	insertion_site	314769	314769	.	+	.	ID=TT01-2884_TT01-.seq;Note=frequency of 1
NC_006055.1	.	insertion_site	314769	314769	.	+	.	ID=TT01-2885_TT01-.seq;Note=frequency of 1
NC_006055.1	.	insertion_site	314769	314769	.	+	.	ID=TT01-2886_TT01-.seq;Note=frequency of 1
NC_006055.1	.	insertion_site	314769	314769	.	+	.	ID=TT01-2887_TT01-.seq;Note=frequency of 1
NC_006055.1	.	insertion_site	314769	314769	.	+	.	ID=TT01-2888_TT01-.seq;Note=frequency of 1
NC_006055.1	.	insertion_site	314769	314769	.	+	.	ID=TT01-2889_TT01-.seq;Note=frequency of 1
NC_006055.1	.	insertion_site	314769	314769	.	+	.	ID=TT01-2890_TT01-.seq;Note=frequency of 1
NC_006055.1	.	insertion_site	314769	314769	.	+	.	ID=TT01-2891_TT01-.seq;Note=frequency of 1
NC_006055.1	.	insertion_site	314769	314769	.	+	.	ID=TT01-2892_TT01-.seq;Note=frequency of 1
NC_006055.1	.	insertion_site	314769	314769	.	+	.	ID=TT01-2893_TT01-.seq;Note=frequency of 1
NC_006055.1	.	insertion_site	314769	314769	.	+	.	ID=TT01-2894_TT01-.seq;Note=frequency of 1
NC_006055.1	.	insertion_site	314769	314769	.	+	.	ID=TT01-2895_TT01-.seq;Note=frequency of 1
NC_006055.1	.	insertion_site	314769	314769	.	+	.	ID=TT01-2896_TT01-.seq;Note=frequency of 1
NC_006055.1	.	insertion_site	314769	314769	.	+	.	ID=TT01-2901_TT01-.seq;Note=frequency of 1
NC_006055.1	.	insertion_site	314769	314769	.	+	.	ID=TT01-2902_TT01-.seq;Note=frequency of 1
NC_006055.1	.	insertion_site	314769	314769	.	+	.	ID=TT01-2903_TT01-.seq;Note=frequency of 1
NC_006055.1	.	insertion_site	314769	314769	.	+	.	ID=TT01-2904_TT01-.seq;Note=frequency of 1
NC_006055.1	.	insertion_site	314769	314769	.	+	.	ID=TT01-2905_TT01-.seq;Note=frequency of 1
NC_006055.1	.	insertion_site	314769	314769	.	+	.	ID=TT01-2906_TT01-.seq;Note=frequency of 1
NC_006055.1	.	insertion_site	314769	314769	.	+	.	ID=TT01-2907_TT01-.seq;Note=frequency of 1
NC_006055.1	.	insertion_site	314769	314769	.	+	.	ID=TT01-2908_TT01-.seq;Note=frequency of 1
NC_006055.1	.	insertion_site	314769	314769	.	+	.	ID=TT01-2909_TT01-.seq;Note=frequency of 1
NC_006055.1	.	insertion_site	314769	314769	.	+	.	ID=TT01-2910_TT01-.seq;Note=frequency of 1
NC_006055.1	.	insertion_site	314769	314769	.	+	.	ID=TT01-2911_TT01-.seq;Note=frequency of 1
NC_006055.1	.	insertion_site	314769	314769	.	+	.	ID=TT01-2912_TT01-.seq;Note=frequency of 1
NC_006055.1	.	insertion_site	314769	314769	.	+	.	ID=TT01-2913_TT01-.seq;Note=frequency of 1
NC_006055.1	.	insertion_site	314769	314769	.	+	.	ID=TT01-2914_TT01-.seq;Note=frequency of 1
NC_006055.1	.	insertion_site	314769	314769	.	+	.	ID=TT01-2915_TT01-.seq;Note=frequency of 1
NC_006055.1	.	insertion_site	314769	314769	.	+	.	ID=TT01-2916_TT01-.seq;Note=frequency of 1
NC_006055.1	.	insertion_site	314769	314769	.	+	.	ID=TT01-2917_TT01-.seq;Note=frequency of 1
NC_006055.1	.	insertion_site	314769	314769	.	+	.	ID=TT01-2918_TT01-.seq;Note=frequency of 1
NC_006055.1	.	insertion_site	314769	314769	.	+	.	ID=TT01-2919_TT01-.seq;Note=frequency of 1
NC_006055.1	.	insertion_site	314769	314769	.	+	.	ID=TT01-2920_TT01-.seq;Note=frequency of 1
NC_006055.1	.	insertion_site	314769	314769	.	+	.	ID=TT01-2921_TT01-.seq;Note=frequency of 1
NC_006055.1	.	insertion_site	314769	314769	.	+	.	ID=TT01-2922_TT01-.seq;Note=frequency of 1
NC_006055.1	.	insertion_site	314769	314769	.	+	.	ID=TT01-2923_TT01-.seq;Note=frequency of 1
NC_006055.1	.	insertion_site	314769	314769	.	+	.	ID=TT01-2924_TT01-.seq;Note=frequency of 1
NC_006055.1	.	insertion_site	314769	314769	.	+	.	ID=TT01-2925_TT01-.seq;Note=frequency of 1
NC_006055.1	.	insertion_site	314769	314769	.	+	.	ID=TT01-2926_TT01-.seq;Note=frequency of 1
NC_006055.1	.	insertion_site	314769	314769	.	+	.	ID=TT01-2927_TT01-.seq;Note=frequency of 1
NC_006055.1	.	insertion_site	314769	314769	.	+	.	ID=TT01-2928_TT01-.seq;Note=frequency of 1
NC_006055.1	.	insertion_site	314769	314769	.	+	.	ID=TT01-2930_TT01-.seq;Note=frequency of 1
NC_006055.1	.	insertion_site	314769	314769	.	+	.	ID=TT01-2931_TT01-.seq;Note=frequency of 1
NC_006055.1	.	insertion_site	314769	314769	.	+	.	ID=TT01-2932_TT01-.seq;Note=frequency of 1
NC_006055.1	.	insertion_site	314769	314769	.	+	.	ID=TT01-2933_TT01-.seq;Note=frequency of 1
NC_006055.1	.	insertion_site	314769	314769	.	+	.	ID=TT01-2934_TT01-.seq;Note=frequency of 1
NC_006055.1	.	insertion_site	242290	242290	.	+	.	ID=TT01-2936_TT01-.seq;Note=frequency of 1
NC_006055.1	.	insertion_site	242290	242290	.	+	.	ID=TT01-2937_TT01-.seq;Note=frequency of 1
NC_006055.1	.	insertion_site	242290	242290	.	+	.	ID=TT01-2938_TT01-.seq;Note=frequency of 1
NC_006055.1	.	insertion_site	242290	242290	.	+	.	ID=TT01-2939_TT01-.seq;Note=frequency of 1
[truncated: 808 more rows]
